# Supplementary material for: Chlorido[1-(2-oxidophen­yl)ethyl­idene][tris­(3,5-dimethyl­pyrazol-1-yl)hydro­borato]iridium(III) chloro­form monosolvate
Source: Acta Crystallogr Sect E Struct Rep Online. 2013 Mar 23;69(Pt 4):m224–5. doi: 10.1107/S1600536813007344 (PMC3629499; doi:10.1107/S1600536813007344)
Supplement: Supplementary file 1 [file e-69-0m224-sup1.cif]

##############################################################################
#                                                                            #
# This CIF contains the data in a paper accepted for publication in          #
# Acta Crystallographica Section E. It conforms to the requirements of       #
# Notes for Authors for Acta Crystallographica Section E, and has been       #
# peer reviewed under the auspices of the IUCr Commission on Journals.       #
#                                                                            #
# Full details of the Crystallographic Information File format               #
# are given in the paper "The Crystallographic Information File (CIF):       #
# a New Standard Archive File for Crystallography" by S. R. Hall, F. H.      #
# Allen and I. D. Brown [Acta Cryst. (1991), A47, 655-685].                  #
#                                                                            #
# The current version of the core CIF dictionary is obtainable from          #
# ftp://ftp.iucr.org/pub/cif_core.dic.                                       #
#                                                                            #
# Software is freely available for graphical display of the structure(s)     #
# in this CIF. For information consult the CIF software page                 #
# http://www.iucr.org/resources/cif/software.                                #
#                                                                            #
# This file may be used for bona fide research purposes within the           #
# scientific community so long as proper attribution is given to the journal # 
# article from which it was obtained.                                        #
#                                                                            #
##############################################################################
data_I
_audit_creation_method     SHELXL-97
_chemical_name_systematic
;\
Chlorido[1-(2-oxidophenyl)ethylidene][tris(3,5-dimethylpyrazol-1-\
yl)hydroborato]iridium(III) chloroform monosolvate
;
_chemical_name_common     '822 [Ir(Tp^Me2^)(=C(Me)-Ph-O-)Cl].CHCl~3~'
_chemical_formula_moiety     'C23 H29 B Cl Ir N6 O, C H Cl3'
_chemical_formula_sum     'C24 H30 B Cl4 Ir N6 O'
_chemical_formula_iupac     '[Ir (C15 H22 B N6) (C8 H7 O) Cl], C H Cl3'
_chemical_formula_weight     763.35
_chemical_melting_point     ?
_symmetry_cell_setting     monoclinic
_symmetry_space_group_name_H-M     'P 21/c'
_symmetry_space_group_name_Hall     '-P 2ybc'
loop_
    _symmetry_equiv_pos_as_xyz
    'x, y, z'
    '-x, y+1/2, -z+1/2'
    '-x, -y, -z'
    'x, -y-1/2, z-1/2'
_cell_length_a     10.1271(4)
_cell_length_b     19.1711(8)
_cell_length_c     14.3154(6)
_cell_angle_alpha     90.00
_cell_angle_beta     91.956(2)
_cell_angle_gamma     90.00
_cell_volume     2777.7(2)
_cell_formula_units_Z     4
_cell_measurement_reflns_used     8986
_cell_measurement_theta_min     2.3
_cell_measurement_theta_max     30.0
_cell_measurement_temperature     173(2)
_exptl_crystal_description     irregular
_exptl_crystal_colour     'dark green'
_exptl_crystal_size_max     0.32
_exptl_crystal_size_mid     0.15
_exptl_crystal_size_min     0.10
_exptl_crystal_density_diffrn     1.825
_exptl_crystal_density_meas     ?
_exptl_crystal_density_method     'not measured'
_exptl_crystal_F_000     1496
_exptl_absorpt_coefficient_mu     5.222
_exptl_absorpt_correction_type     multi-scan
_exptl_absorpt_process_details     '(SADABS; Bruker, 2003)'
_exptl_absorpt_correction_T_min     0.343
_exptl_absorpt_correction_T_max     0.593
_exptl_special_details     ?
_diffrn_ambient_temperature     173(2)
_diffrn_radiation_type     MoK\a
_diffrn_radiation_wavelength     0.71073
_diffrn_radiation_source     'fine-focus sealed tube'
_diffrn_radiation_monochromator     graphite
_diffrn_measurement_device_type     'Bruker SMART APEX CCD'
_diffrn_measurement_method     '\w and \f scans'
_diffrn_reflns_number     52411
_diffrn_reflns_av_R_equivalents     0.0371
_diffrn_reflns_av_sigmaI/netI     0.0243
_diffrn_reflns_theta_min     2.56
_diffrn_reflns_theta_max     30.00
_diffrn_reflns_theta_full     30.00
_diffrn_measured_fraction_theta_max     0.993
_diffrn_measured_fraction_theta_full     0.993
_diffrn_reflns_limit_h_min     -14
_diffrn_reflns_limit_h_max     14
_diffrn_reflns_limit_k_min     -26
_diffrn_reflns_limit_k_max     26
_diffrn_reflns_limit_l_min     -20
_diffrn_reflns_limit_l_max     20
_refine_special_details
;
Refinement of <i>F</i>^2^ against ALL reflections. The weighted <i>R</i>-factor
<i>wR</i> and goodness of fit <i>S</i> are based on <i>F</i>^2^, conventional
<i>R</i>-factors <i>R</i> are based on <i>F</i>, with <i>F</i> set to zero for
negative <i>F</i>^2^. The threshold expression of <i>F</i>^2^ >
\s(<i>F</i>^2^) is used only for calculating <i>R</i>-factors(gt) <i>etc</i>.
and is not relevant to the choice of reflections for refinement.
<i>R</i>-factors based on <i>F</i>^2^ are statistically about twice as large
as those based on <i>F</i>, and <i>R</i>- factors based on ALL data will be
even larger.
;
_reflns_number_total     8053
_reflns_number_gt     6999
_reflns_threshold_expression     I>2sigma(I)
_refine_ls_structure_factor_coef     Fsqd
_refine_ls_matrix_type     full
_refine_ls_R_factor_all     0.0342
_refine_ls_R_factor_gt     0.0276
_refine_ls_wR_factor_gt     0.0678
_refine_ls_wR_factor_ref     0.0709
_refine_ls_goodness_of_fit_ref     1.017
_refine_ls_restrained_S_all     1.017
_refine_ls_number_reflns     8053
_refine_ls_number_parameters     341
_refine_ls_number_restraints     0
_refine_ls_hydrogen_treatment     constr
_refine_ls_weighting_scheme     calc
_refine_ls_weighting_details
          'calc w=1/[\s^2^(Fo^2^)+(0.038P)^2^+4.5744P] where P=(Fo^2^+2Fc^2^)/3'
_atom_sites_solution_hydrogens     geom
_atom_sites_solution_primary     direct
_atom_sites_solution_secondary     difmap
_refine_ls_shift/su_max     0.001
_refine_ls_shift/su_mean     0.000
_refine_diff_density_max     1.29
_refine_diff_density_min     -1.43
_refine_ls_extinction_method     none
_refine_ls_extinction_coef     ?
loop_
    _atom_type_symbol
    _atom_type_description
    _atom_type_scat_dispersion_real
    _atom_type_scat_dispersion_imag
    _atom_type_scat_source
    'C' 'C' 0.0033 0.0016
                         'International Tables Vol C Tables 4.2.6.8 and 6.1.1.4'
    'H' 'H' 0.0000 0.0000
                         'International Tables Vol C Tables 4.2.6.8 and 6.1.1.4'
    'B' 'B' 0.0013 0.0007
                         'International Tables Vol C Tables 4.2.6.8 and 6.1.1.4'
    'N' 'N' 0.0061 0.0033
                         'International Tables Vol C Tables 4.2.6.8 and 6.1.1.4'
    'O' 'O' 0.0106 0.0060
                         'International Tables Vol C Tables 4.2.6.8 and 6.1.1.4'
    'Cl' 'Cl' 0.1484 0.1585
                         'International Tables Vol C Tables 4.2.6.8 and 6.1.1.4'
    'Ir' 'Ir' -1.4442 7.9887
                         'International Tables Vol C Tables 4.2.6.8 and 6.1.1.4'
_computing_data_collection     'SMART (Bruker, 2003)'
_computing_cell_refinement     'SAINT (Bruker, 2003)'
_computing_data_reduction     'SAINT (Bruker, 2003)'
_computing_structure_solution     'SHELXS97 (Sheldrick, 2008)'
_computing_structure_refinement     'SHELXL97 (Sheldrick, 2008)'
_computing_molecular_graphics
;
Mercury (Macrae <i>et al.</i>, 2006)
;
_computing_publication_material
;
PLATON (Spek, 2009) and publCIF (Westrip, 2010)
;
loop_
    _atom_site_type_symbol
    _atom_site_label
    _atom_site_fract_x
    _atom_site_fract_y
    _atom_site_fract_z
    _atom_site_U_iso_or_equiv
    _atom_site_adp_type
    _atom_site_calc_flag
    _atom_site_refinement_flags
    _atom_site_occupancy
    _atom_site_symmetry_multiplicity
    _atom_site_disorder_assembly
    _atom_site_disorder_group
    Ir Ir1 0.436291(10) 0.157920(6) 0.682819(7) 0.01911(4) Uani d . 1 1 . .
    Cl Cl1 0.23334(8) 0.20336(4) 0.62640(6) 0.02847(15) Uani d . 1 1 . .
    B B1 0.6944(4) 0.16488(19) 0.5669(3) 0.0262(7) Uani d . 1 1 . .
    H H0B 0.7782 0.1680 0.5322 0.031 Uiso calc R 1 1 . .
    N N1 0.6159(3) 0.11309(14) 0.71808(18) 0.0227(5) Uani d . 1 1 . .
    N N2 0.7168(3) 0.12094(14) 0.65687(19) 0.0247(5) Uani d . 1 1 . .
    N N3 0.5334(3) 0.24641(14) 0.64204(18) 0.0234(5) Uani d . 1 1 . .
    N N4 0.6481(3) 0.23785(15) 0.59388(19) 0.0257(5) Uani d . 1 1 . .
    N N5 0.4663(3) 0.11764(14) 0.54460(18) 0.0225(5) Uani d . 1 1 . .
    N N6 0.5867(3) 0.12870(14) 0.50605(18) 0.0236(5) Uani d . 1 1 . .
    O O1 0.3316(2) 0.07061(11) 0.72065(14) 0.0216(4) Uani d . 1 1 . .
    C C1 0.5825(4) 0.0473(2) 0.8677(3) 0.0357(8) Uani d . 1 1 . .
    H H1A 0.5529 0.0884 0.9018 0.054 Uiso calc R 1 1 . .
    H H1B 0.6378 0.0181 0.9095 0.054 Uiso calc R 1 1 . .
    H H1C 0.5055 0.0205 0.8451 0.054 Uiso calc R 1 1 . .
    C C2 0.6607(3) 0.06994(17) 0.7866(2) 0.0267(6) Uani d . 1 1 . .
    C C3 0.7896(3) 0.05026(19) 0.7680(3) 0.0323(7) Uani d . 1 1 . .
    H H3 0.8448 0.0201 0.8048 0.039 Uiso calc R 1 1 . .
    C C4 0.8217(3) 0.08277(18) 0.6863(2) 0.0281(7) Uani d . 1 1 . .
    C C5 0.9489(3) 0.0795(2) 0.6354(3) 0.0380(8) Uani d . 1 1 . .
    H H5A 0.9295 0.0740 0.5683 0.057 Uiso calc R 1 1 . .
    H H5B 1.0014 0.0397 0.6583 0.057 Uiso calc R 1 1 . .
    H H5C 0.9989 0.1227 0.6464 0.057 Uiso calc R 1 1 . .
    C C6 0.3925(4) 0.34615(18) 0.6934(3) 0.0340(7) Uani d . 1 1 . .
    H H6A 0.3425 0.3095 0.7241 0.051 Uiso calc R 1 1 . .
    H H6B 0.3359 0.3689 0.6456 0.051 Uiso calc R 1 1 . .
    H H6C 0.4224 0.3807 0.7399 0.051 Uiso calc R 1 1 . .
    C C7 0.5096(4) 0.31472(17) 0.6486(2) 0.0277(6) Uani d . 1 1 . .
    C C8 0.6101(4) 0.35093(18) 0.6050(3) 0.0337(8) Uani d . 1 1 . .
    H H8 0.6178 0.4001 0.5992 0.040 Uiso calc R 1 1 . .
    C C9 0.6957(4) 0.30165(18) 0.5719(2) 0.0308(7) Uani d . 1 1 . .
    C C10 0.8185(4) 0.3117(2) 0.5176(3) 0.0454(10) Uani d . 1 1 . .
    H H10A 0.8053 0.2917 0.4550 0.068 Uiso calc R 1 1 . .
    H H10B 0.8929 0.2884 0.5501 0.068 Uiso calc R 1 1 . .
    H H10C 0.8374 0.3617 0.5124 0.068 Uiso calc R 1 1 . .
    C C11 0.2581(3) 0.05407(19) 0.5004(3) 0.0308(7) Uani d . 1 1 . .
    H H11A 0.2475 0.0463 0.5674 0.046 Uiso calc R 1 1 . .
    H H11B 0.2415 0.0104 0.4664 0.046 Uiso calc R 1 1 . .
    H H11C 0.1952 0.0897 0.4781 0.046 Uiso calc R 1 1 . .
    C C12 0.3956(3) 0.07824(16) 0.4843(2) 0.0232(6) Uani d . 1 1 . .
    C C13 0.4714(4) 0.06377(17) 0.4063(2) 0.0280(6) Uani d . 1 1 . .
    H H13 0.4455 0.0369 0.3530 0.034 Uiso calc R 1 1 . .
    C C14 0.5906(3) 0.09640(17) 0.4225(2) 0.0263(6) Uani d . 1 1 . .
    C C15 0.7068(4) 0.1003(2) 0.3615(3) 0.0387(9) Uani d . 1 1 . .
    H H15A 0.7034 0.0615 0.3169 0.058 Uiso calc R 1 1 . .
    H H15B 0.7884 0.0973 0.4001 0.058 Uiso calc R 1 1 . .
    H H15C 0.7049 0.1446 0.3274 0.058 Uiso calc R 1 1 . .
    C C16 0.2741(3) 0.08151(19) 0.7994(2) 0.0280(6) Uani d . 1 1 . .
    C C17 0.1875(4) 0.0306(2) 0.8350(3) 0.0377(8) Uani d . 1 1 . .
    H H17 0.1654 -0.0100 0.7999 0.045 Uiso calc R 1 1 . .
    C C18 0.1364(4) 0.0413(3) 0.9210(3) 0.0500(11) Uani d . 1 1 . .
    H H18 0.0767 0.0077 0.9443 0.060 Uiso calc R 1 1 . .
    C C19 0.1686(4) 0.1001(3) 0.9767(3) 0.0493(11) Uani d . 1 1 . .
    H H19 0.1324 0.1054 1.0366 0.059 Uiso calc R 1 1 . .
    C C20 0.2535(4) 0.1500(2) 0.9430(3) 0.0384(8) Uani d . 1 1 . .
    H H20 0.2762 0.1896 0.9799 0.046 Uiso calc R 1 1 . .
    C C21 0.3070(3) 0.14175(19) 0.8528(2) 0.0282(7) Uani d . 1 1 . .
    C C22 0.4044(3) 0.18475(18) 0.8105(2) 0.0263(6) Uani d . 1 1 . .
    C C23 0.4790(4) 0.2367(2) 0.8696(3) 0.0356(8) Uani d . 1 1 . .
    H H23A 0.4192 0.2741 0.8877 0.053 Uiso calc R 1 1 . .
    H H23B 0.5510 0.2563 0.8340 0.053 Uiso calc R 1 1 . .
    H H23C 0.5156 0.2136 0.9258 0.053 Uiso calc R 1 1 . .
    C C24 0.0420(5) 0.2910(2) 0.7869(4) 0.0508(11) Uani d . 1 1 . .
    H H24 0.1171 0.2666 0.7573 0.061 Uiso calc R 1 1 . .
    Cl Cl2 -0.10099(13) 0.24331(7) 0.76482(9) 0.0592(3) Uani d . 1 1 . .
    Cl Cl3 0.07774(17) 0.29868(9) 0.90450(11) 0.0756(4) Uani d . 1 1 . .
    Cl Cl4 0.02838(17) 0.37582(8) 0.73962(13) 0.0804(5) Uani d . 1 1 . .
loop_
    _atom_site_aniso_label
    _atom_site_aniso_U_11
    _atom_site_aniso_U_22
    _atom_site_aniso_U_33
    _atom_site_aniso_U_12
    _atom_site_aniso_U_13
    _atom_site_aniso_U_23
    Ir1 0.01915(6) 0.01930(6) 0.01887(6) -0.00133(4) 0.00052(4) -0.00196(4)
    Cl1 0.0237(3) 0.0308(4) 0.0307(4) 0.0028(3) -0.0012(3) -0.0030(3)
    B1 0.0226(16) 0.0281(18) 0.0280(17) -0.0040(13) 0.0031(13) 0.0005(14)
    N1 0.0205(12) 0.0230(12) 0.0247(12) -0.0017(10) 0.0005(9) 0.0001(10)
    N2 0.0187(12) 0.0266(13) 0.0285(13) -0.0012(10) -0.0002(10) 0.0004(10)
    N3 0.0240(12) 0.0219(12) 0.0245(12) -0.0032(10) 0.0014(10) 0.0012(10)
    N4 0.0244(13) 0.0256(13) 0.0273(13) -0.0041(10) 0.0022(10) 0.0008(10)
    N5 0.0227(12) 0.0223(12) 0.0225(12) -0.0025(10) 0.0020(9) -0.0005(10)
    N6 0.0229(12) 0.0247(13) 0.0234(12) 0.0006(10) 0.0048(10) -0.0001(10)
    O1 0.0229(10) 0.0216(10) 0.0207(10) -0.0041(8) 0.0053(8) -0.0022(8)
    C1 0.0391(19) 0.0357(19) 0.0325(18) 0.0050(15) 0.0022(14) 0.0104(15)
    C2 0.0289(16) 0.0243(15) 0.0264(15) 0.0011(12) -0.0046(12) 0.0003(12)
    C3 0.0267(16) 0.0341(18) 0.0355(18) 0.0043(13) -0.0072(13) 0.0021(14)
    C4 0.0199(14) 0.0273(16) 0.0370(17) -0.0013(12) -0.0032(12) -0.0029(13)
    C5 0.0191(15) 0.046(2) 0.049(2) 0.0000(14) -0.0007(14) -0.0016(17)
    C6 0.046(2) 0.0254(17) 0.0305(17) 0.0046(14) -0.0010(15) -0.0034(13)
    C7 0.0384(18) 0.0210(14) 0.0234(15) -0.0032(13) -0.0034(12) -0.0021(12)
    C8 0.048(2) 0.0218(16) 0.0310(17) -0.0099(14) -0.0032(15) 0.0013(13)
    C9 0.0359(18) 0.0272(16) 0.0291(16) -0.0121(14) -0.0015(13) 0.0022(13)
    C10 0.044(2) 0.042(2) 0.051(2) -0.0161(18) 0.0114(19) 0.0053(19)
    C11 0.0297(16) 0.0307(17) 0.0316(17) -0.0065(13) -0.0040(13) -0.0030(13)
    C12 0.0288(15) 0.0188(13) 0.0217(14) -0.0005(11) -0.0032(11) 0.0002(11)
    C13 0.0404(18) 0.0228(15) 0.0208(14) 0.0020(13) 0.0007(12) -0.0010(11)
    C14 0.0353(17) 0.0212(14) 0.0226(14) 0.0042(12) 0.0051(12) 0.0015(11)
    C15 0.050(2) 0.037(2) 0.0302(17) 0.0049(17) 0.0179(16) 0.0016(15)
    C16 0.0252(15) 0.0328(17) 0.0261(15) -0.0011(13) 0.0027(12) 0.0016(13)
    C17 0.0366(19) 0.042(2) 0.0348(19) -0.0111(16) 0.0075(15) 0.0016(16)
    C18 0.042(2) 0.069(3) 0.041(2) -0.014(2) 0.0164(18) 0.005(2)
    C19 0.042(2) 0.065(3) 0.042(2) -0.001(2) 0.0193(18) 0.004(2)
    C20 0.039(2) 0.049(2) 0.0279(17) 0.0034(17) 0.0046(14) -0.0053(16)
    C21 0.0296(16) 0.0322(17) 0.0227(15) 0.0043(13) 0.0003(12) -0.0021(12)
    C22 0.0260(15) 0.0267(15) 0.0261(15) 0.0035(12) -0.0019(12) -0.0018(12)
    C23 0.047(2) 0.0311(18) 0.0280(17) -0.0063(15) -0.0033(15) -0.0064(14)
    C24 0.044(2) 0.038(2) 0.070(3) 0.0005(18) 0.014(2) -0.014(2)
    Cl2 0.0559(7) 0.0624(7) 0.0594(7) -0.0145(6) 0.0056(5) -0.0200(6)
    Cl3 0.0868(10) 0.0707(9) 0.0678(9) -0.0084(8) -0.0188(8) -0.0070(7)
    Cl4 0.0887(11) 0.0508(8) 0.1044(12) 0.0061(7) 0.0424(9) 0.0156(7)
_geom_special_details
;
All e.s.d.'s (except the e.s.d. in the dihedral angle between two l.s. planes)
are estimated using the full covariance matrix. The cell e.s.d.'s are taken
into account individually in the estimation of e.s.d.'s in distances, angles
and torsion angles; correlations between e.s.d.'s in cell parameters are only
used when they are defined by crystal symmetry. An approximate (isotropic)
treatment of cell e.s.d.'s is used for estimating e.s.d.'s involving l.s.
planes.
;
loop_
    _geom_bond_atom_site_label_1
    _geom_bond_atom_site_label_2
    _geom_bond_site_symmetry_2
    _geom_bond_distance
    _geom_bond_publ_flag
    Ir1 C22 . 1.937(3) y
    Ir1 N3 . 2.056(3) y
    Ir1 N1 . 2.059(3) y
    Ir1 O1 . 2.063(2) y
    Ir1 N5 . 2.155(3) y
    Ir1 Cl1 . 2.3500(8) y
    B1 N4 . 1.529(5) ?
    B1 N6 . 1.538(5) ?
    B1 N2 . 1.549(5) ?
    B1 H0B . 1.0000 ?
    N1 C2 . 1.350(4) ?
    N1 N2 . 1.376(4) ?
    N2 C4 . 1.346(4) ?
    N3 C7 . 1.336(4) ?
    N3 N4 . 1.380(4) ?
    N4 C9 . 1.356(4) ?
    N5 C12 . 1.337(4) ?
    N5 N6 . 1.372(3) ?
    N6 C14 . 1.348(4) ?
    O1 C16 . 1.303(4) ?
    C1 C2 . 1.492(5) ?
    C1 H1A . 0.9800 ?
    C1 H1B . 0.9800 ?
    C1 H1C . 0.9800 ?
    C2 C3 . 1.393(5) ?
    C3 C4 . 1.374(5) ?
    C3 H3 . 0.9500 ?
    C4 C5 . 1.503(5) ?
    C5 H5A . 0.9800 ?
    C5 H5B . 0.9800 ?
    C5 H5C . 0.9800 ?
    C6 C7 . 1.494(5) ?
    C6 H6A . 0.9800 ?
    C6 H6B . 0.9800 ?
    C6 H6C . 0.9800 ?
    C7 C8 . 1.397(5) ?
    C8 C9 . 1.377(6) ?
    C8 H8 . 0.9500 ?
    C9 C10 . 1.500(5) ?
    C10 H10A . 0.9800 ?
    C10 H10B . 0.9800 ?
    C10 H10C . 0.9800 ?
    C11 C12 . 1.492(5) ?
    C11 H11A . 0.9800 ?
    C11 H11B . 0.9800 ?
    C11 H11C . 0.9800 ?
    C12 C13 . 1.405(4) ?
    C13 C14 . 1.373(5) ?
    C13 H13 . 0.9500 ?
    C14 C15 . 1.490(5) ?
    C15 H15A . 0.9800 ?
    C15 H15B . 0.9800 ?
    C15 H15C . 0.9800 ?
    C16 C21 . 1.418(5) ?
    C16 C17 . 1.419(5) ?
    C17 C18 . 1.366(5) ?
    C17 H17 . 0.9500 ?
    C18 C19 . 1.414(7) ?
    C18 H18 . 0.9500 ?
    C19 C20 . 1.383(6) ?
    C19 H19 . 0.9500 ?
    C20 C21 . 1.425(5) ?
    C20 H20 . 0.9500 ?
    C21 C22 . 1.435(5) ?
    C22 C23 . 1.494(5) ?
    C23 H23A . 0.9800 ?
    C23 H23B . 0.9800 ?
    C23 H23C . 0.9800 ?
    C24 Cl3 . 1.716(6) ?
    C24 Cl2 . 1.732(5) ?
    C24 Cl4 . 1.765(5) ?
    C24 H24 . 1.0000 ?
loop_
    _geom_angle_atom_site_label_1
    _geom_angle_atom_site_label_2
    _geom_angle_atom_site_label_3
    _geom_angle_site_symmetry_1
    _geom_angle_site_symmetry_3
    _geom_angle
    _geom_angle_publ_flag
    C22 Ir1 N3 . . 98.38(13) ?
    C22 Ir1 N1 . . 93.09(12) ?
    N3 Ir1 N1 . . 89.24(10) ?
    C22 Ir1 O1 . . 82.18(12) ?
    N3 Ir1 O1 . . 177.55(9) ?
    N1 Ir1 O1 . . 93.12(9) ?
    C22 Ir1 N5 . . 174.27(12) ?
    N3 Ir1 N5 . . 87.20(10) ?
    N1 Ir1 N5 . . 85.68(10) ?
    O1 Ir1 N5 . . 92.29(9) ?
    C22 Ir1 Cl1 . . 93.09(10) ?
    N3 Ir1 Cl1 . . 91.03(8) ?
    N1 Ir1 Cl1 . . 173.71(8) ?
    O1 Ir1 Cl1 . . 86.56(6) ?
    N5 Ir1 Cl1 . . 88.06(7) ?
    N4 B1 N6 . . 109.7(3) ?
    N4 B1 N2 . . 108.9(3) ?
    N6 B1 N2 . . 107.8(3) ?
    N4 B1 H0B . . 110.1 ?
    N6 B1 H0B . . 110.1 ?
    N2 B1 H0B . . 110.1 ?
    C2 N1 N2 . . 107.0(3) ?
    C2 N1 Ir1 . . 134.9(2) ?
    N2 N1 Ir1 . . 117.83(19) ?
    C4 N2 N1 . . 109.6(3) ?
    C4 N2 B1 . . 130.4(3) ?
    N1 N2 B1 . . 119.9(3) ?
    C7 N3 N4 . . 108.0(3) ?
    C7 N3 Ir1 . . 134.4(2) ?
    N4 N3 Ir1 . . 117.6(2) ?
    C9 N4 N3 . . 108.7(3) ?
    C9 N4 B1 . . 130.7(3) ?
    N3 N4 B1 . . 120.4(3) ?
    C12 N5 N6 . . 106.9(2) ?
    C12 N5 Ir1 . . 135.0(2) ?
    N6 N5 Ir1 . . 117.95(19) ?
    C14 N6 N5 . . 109.8(3) ?
    C14 N6 B1 . . 131.9(3) ?
    N5 N6 B1 . . 117.7(2) ?
    C16 O1 Ir1 . . 110.2(2) ?
    C2 C1 H1A . . 109.5 ?
    C2 C1 H1B . . 109.5 ?
    H1A C1 H1B . . 109.5 ?
    C2 C1 H1C . . 109.5 ?
    H1A C1 H1C . . 109.5 ?
    H1B C1 H1C . . 109.5 ?
    N1 C2 C3 . . 108.7(3) ?
    N1 C2 C1 . . 124.7(3) ?
    C3 C2 C1 . . 126.5(3) ?
    C4 C3 C2 . . 106.9(3) ?
    C4 C3 H3 . . 126.6 ?
    C2 C3 H3 . . 126.6 ?
    N2 C4 C3 . . 107.9(3) ?
    N2 C4 C5 . . 123.4(3) ?
    C3 C4 C5 . . 128.7(3) ?
    C4 C5 H5A . . 109.5 ?
    C4 C5 H5B . . 109.5 ?
    H5A C5 H5B . . 109.5 ?
    C4 C5 H5C . . 109.5 ?
    H5A C5 H5C . . 109.5 ?
    H5B C5 H5C . . 109.5 ?
    C7 C6 H6A . . 109.5 ?
    C7 C6 H6B . . 109.5 ?
    H6A C6 H6B . . 109.5 ?
    C7 C6 H6C . . 109.5 ?
    H6A C6 H6C . . 109.5 ?
    H6B C6 H6C . . 109.5 ?
    N3 C7 C8 . . 108.6(3) ?
    N3 C7 C6 . . 125.0(3) ?
    C8 C7 C6 . . 126.3(3) ?
    C9 C8 C7 . . 106.8(3) ?
    C9 C8 H8 . . 126.6 ?
    C7 C8 H8 . . 126.6 ?
    N4 C9 C8 . . 107.8(3) ?
    N4 C9 C10 . . 122.9(3) ?
    C8 C9 C10 . . 129.2(3) ?
    C9 C10 H10A . . 109.5 ?
    C9 C10 H10B . . 109.5 ?
    H10A C10 H10B . . 109.5 ?
    C9 C10 H10C . . 109.5 ?
    H10A C10 H10C . . 109.5 ?
    H10B C10 H10C . . 109.5 ?
    C12 C11 H11A . . 109.5 ?
    C12 C11 H11B . . 109.5 ?
    H11A C11 H11B . . 109.5 ?
    C12 C11 H11C . . 109.5 ?
    H11A C11 H11C . . 109.5 ?
    H11B C11 H11C . . 109.5 ?
    N5 C12 C13 . . 109.3(3) ?
    N5 C12 C11 . . 123.9(3) ?
    C13 C12 C11 . . 126.9(3) ?
    C14 C13 C12 . . 106.1(3) ?
    C14 C13 H13 . . 127.0 ?
    C12 C13 H13 . . 127.0 ?
    N6 C14 C13 . . 107.9(3) ?
    N6 C14 C15 . . 123.0(3) ?
    C13 C14 C15 . . 129.1(3) ?
    C14 C15 H15A . . 109.5 ?
    C14 C15 H15B . . 109.5 ?
    H15A C15 H15B . . 109.5 ?
    C14 C15 H15C . . 109.5 ?
    H15A C15 H15C . . 109.5 ?
    H15B C15 H15C . . 109.5 ?
    O1 C16 C21 . . 119.6(3) ?
    O1 C16 C17 . . 120.1(3) ?
    C21 C16 C17 . . 120.2(3) ?
    C18 C17 C16 . . 118.6(4) ?
    C18 C17 H17 . . 120.7 ?
    C16 C17 H17 . . 120.7 ?
    C17 C18 C19 . . 122.7(4) ?
    C17 C18 H18 . . 118.7 ?
    C19 C18 H18 . . 118.7 ?
    C20 C19 C18 . . 119.3(4) ?
    C20 C19 H19 . . 120.4 ?
    C18 C19 H19 . . 120.4 ?
    C19 C20 C21 . . 120.0(4) ?
    C19 C20 H20 . . 120.0 ?
    C21 C20 H20 . . 120.0 ?
    C16 C21 C20 . . 119.3(3) ?
    C16 C21 C22 . . 113.1(3) ?
    C20 C21 C22 . . 127.3(3) ?
    C21 C22 C23 . . 119.1(3) ?
    C21 C22 Ir1 . . 112.6(2) ?
    C23 C22 Ir1 . . 127.8(3) ?
    C22 C23 H23A . . 109.5 ?
    C22 C23 H23B . . 109.5 ?
    H23A C23 H23B . . 109.5 ?
    C22 C23 H23C . . 109.5 ?
    H23A C23 H23C . . 109.5 ?
    H23B C23 H23C . . 109.5 ?
    Cl3 C24 Cl2 . . 111.8(3) ?
    Cl3 C24 Cl4 . . 108.0(3) ?
    Cl2 C24 Cl4 . . 111.2(3) ?
    Cl3 C24 H24 . . 108.6 ?
    Cl2 C24 H24 . . 108.6 ?
    Cl4 C24 H24 . . 108.6 ?
loop_
    _geom_torsion_atom_site_label_1
    _geom_torsion_atom_site_label_2
    _geom_torsion_atom_site_label_3
    _geom_torsion_atom_site_label_4
    _geom_torsion_site_symmetry_1
    _geom_torsion_site_symmetry_2
    _geom_torsion_site_symmetry_3
    _geom_torsion_site_symmetry_4
    _geom_torsion
    _geom_torsion_publ_flag
    C22 Ir1 N1 C2 . . . . 45.2(3) ?
    N3 Ir1 N1 C2 . . . . 143.5(3) ?
    O1 Ir1 N1 C2 . . . . -37.2(3) ?
    N5 Ir1 N1 C2 . . . . -129.2(3) ?
    C22 Ir1 N1 N2 . . . . -142.2(2) ?
    N3 Ir1 N1 N2 . . . . -43.9(2) ?
    O1 Ir1 N1 N2 . . . . 135.5(2) ?
    N5 Ir1 N1 N2 . . . . 43.4(2) ?
    C2 N1 N2 C4 . . . . 0.6(3) ?
    Ir1 N1 N2 C4 . . . . -173.9(2) ?
    C2 N1 N2 B1 . . . . 176.9(3) ?
    Ir1 N1 N2 B1 . . . . 2.4(4) ?
    N4 B1 N2 C4 . . . . -129.0(3) ?
    N6 B1 N2 C4 . . . . 111.9(4) ?
    N4 B1 N2 N1 . . . . 55.6(4) ?
    N6 B1 N2 N1 . . . . -63.4(4) ?
    C22 Ir1 N3 C7 . . . . -48.8(3) ?
    N1 Ir1 N3 C7 . . . . -141.8(3) ?
    N5 Ir1 N3 C7 . . . . 132.5(3) ?
    Cl1 Ir1 N3 C7 . . . . 44.5(3) ?
    C22 Ir1 N3 N4 . . . . 133.7(2) ?
    N1 Ir1 N3 N4 . . . . 40.7(2) ?
    N5 Ir1 N3 N4 . . . . -45.0(2) ?
    Cl1 Ir1 N3 N4 . . . . -133.0(2) ?
    C7 N3 N4 C9 . . . . 0.8(4) ?
    Ir1 N3 N4 C9 . . . . 178.9(2) ?
    C7 N3 N4 B1 . . . . -174.2(3) ?
    Ir1 N3 N4 B1 . . . . 4.0(4) ?
    N6 B1 N4 C9 . . . . -115.4(4) ?
    N2 B1 N4 C9 . . . . 126.7(3) ?
    N6 B1 N4 N3 . . . . 58.3(4) ?
    N2 B1 N4 N3 . . . . -59.6(4) ?
    N3 Ir1 N5 C12 . . . . -143.5(3) ?
    N1 Ir1 N5 C12 . . . . 127.0(3) ?
    O1 Ir1 N5 C12 . . . . 34.1(3) ?
    Cl1 Ir1 N5 C12 . . . . -52.4(3) ?
    N3 Ir1 N5 N6 . . . . 41.6(2) ?
    N1 Ir1 N5 N6 . . . . -47.8(2) ?
    O1 Ir1 N5 N6 . . . . -140.8(2) ?
    Cl1 Ir1 N5 N6 . . . . 132.8(2) ?
    C12 N5 N6 C14 . . . . 0.0(3) ?
    Ir1 N5 N6 C14 . . . . 176.2(2) ?
    C12 N5 N6 B1 . . . . -172.3(3) ?
    Ir1 N5 N6 B1 . . . . 3.9(3) ?
    N4 B1 N6 C14 . . . . 128.6(3) ?
    N2 B1 N6 C14 . . . . -112.9(4) ?
    N4 B1 N6 N5 . . . . -61.1(4) ?
    N2 B1 N6 N5 . . . . 57.4(4) ?
    C22 Ir1 O1 C16 . . . . 13.0(2) ?
    N1 Ir1 O1 C16 . . . . 105.7(2) ?
    N5 Ir1 O1 C16 . . . . -168.5(2) ?
    Cl1 Ir1 O1 C16 . . . . -80.6(2) ?
    N2 N1 C2 C3 . . . . -0.4(4) ?
    Ir1 N1 C2 C3 . . . . 172.8(2) ?
    N2 N1 C2 C1 . . . . -179.9(3) ?
    Ir1 N1 C2 C1 . . . . -6.7(5) ?
    N1 C2 C3 C4 . . . . 0.1(4) ?
    C1 C2 C3 C4 . . . . 179.5(3) ?
    N1 N2 C4 C3 . . . . -0.6(4) ?
    B1 N2 C4 C3 . . . . -176.4(3) ?
    N1 N2 C4 C5 . . . . 179.9(3) ?
    B1 N2 C4 C5 . . . . 4.2(5) ?
    C2 C3 C4 N2 . . . . 0.3(4) ?
    C2 C3 C4 C5 . . . . 179.7(3) ?
    N4 N3 C7 C8 . . . . -0.4(4) ?
    Ir1 N3 C7 C8 . . . . -178.1(2) ?
    N4 N3 C7 C6 . . . . 178.2(3) ?
    Ir1 N3 C7 C6 . . . . 0.5(5) ?
    N3 C7 C8 C9 . . . . -0.1(4) ?
    C6 C7 C8 C9 . . . . -178.7(3) ?
    N3 N4 C9 C8 . . . . -0.8(4) ?
    B1 N4 C9 C8 . . . . 173.4(3) ?
    N3 N4 C9 C10 . . . . -178.9(3) ?
    B1 N4 C9 C10 . . . . -4.6(6) ?
    C7 C8 C9 N4 . . . . 0.6(4) ?
    C7 C8 C9 C10 . . . . 178.4(4) ?
    N6 N5 C12 C13 . . . . 0.1(3) ?
    Ir1 N5 C12 C13 . . . . -175.2(2) ?
    N6 N5 C12 C11 . . . . 179.6(3) ?
    Ir1 N5 C12 C11 . . . . 4.4(5) ?
    N5 C12 C13 C14 . . . . -0.1(4) ?
    C11 C12 C13 C14 . . . . -179.6(3) ?
    N5 N6 C14 C13 . . . . -0.1(4) ?
    B1 N6 C14 C13 . . . . 170.8(3) ?
    N5 N6 C14 C15 . . . . 178.1(3) ?
    B1 N6 C14 C15 . . . . -11.1(5) ?
    C12 C13 C14 N6 . . . . 0.1(4) ?
    C12 C13 C14 C15 . . . . -177.9(3) ?
    Ir1 O1 C16 C21 . . . . -10.4(4) ?
    Ir1 O1 C16 C17 . . . . 174.7(3) ?
    O1 C16 C17 C18 . . . . 175.3(4) ?
    C21 C16 C17 C18 . . . . 0.4(6) ?
    C16 C17 C18 C19 . . . . -1.4(7) ?
    C17 C18 C19 C20 . . . . 1.1(7) ?
    C18 C19 C20 C21 . . . . 0.3(7) ?
    O1 C16 C21 C20 . . . . -174.0(3) ?
    C17 C16 C21 C20 . . . . 0.9(5) ?
    O1 C16 C21 C22 . . . . 0.0(5) ?
    C17 C16 C21 C22 . . . . 174.8(3) ?
    C19 C20 C21 C16 . . . . -1.2(6) ?
    C19 C20 C21 C22 . . . . -174.2(4) ?
    C16 C21 C22 C23 . . . . -161.3(3) ?
    C20 C21 C22 C23 . . . . 12.0(5) ?
    C16 C21 C22 Ir1 . . . . 11.4(4) ?
    C20 C21 C22 Ir1 . . . . -175.3(3) ?
    N3 Ir1 C22 C21 . . . . 164.6(2) ?
    N1 Ir1 C22 C21 . . . . -105.8(2) ?
    O1 Ir1 C22 C21 . . . . -13.0(2) ?
    Cl1 Ir1 C22 C21 . . . . 73.1(2) ?
    N3 Ir1 C22 C23 . . . . -23.6(3) ?
    N1 Ir1 C22 C23 . . . . 66.1(3) ?
    O1 Ir1 C22 C23 . . . . 158.9(3) ?
    Cl1 Ir1 C22 C23 . . . . -115.1(3) ?
loop_
    _geom_hbond_atom_site_label_D
    _geom_hbond_atom_site_label_H
    _geom_hbond_atom_site_label_A
    _geom_hbond_site_symmetry_A
    _geom_hbond_distance_DH
    _geom_hbond_distance_HA
    _geom_hbond_distance_DA
    _geom_hbond_angle_DHA
    C24 H24 Cl1 . 1.00 2.55 3.488(5) 155.6
    C11 H11A O1 . 0.98 2.37 3.230(4) 145.7
    C11 H11C Cl3 4_565 0.98 2.65 3.609(4) 166.0
data_global
_journal_date_recd_electronic     2013-03-06
_journal_date_accepted     2013-03-18
_journal_name_full     'Acta Crystallographica, Section E'
_journal_year     2013
_journal_volume     69
_journal_issue      4
_journal_page_first     m224
_journal_page_last     m225
_journal_paper_category     QM
_journal_paper_doi     10.1107/S1600536813007344
_journal_coeditor_code     LH5594
_publ_contact_author_name     'Kurt Mereiter'
_publ_contact_author_address
;
Institute of Chemical Technologies and Analytics
Vienna University of Technology
Getreidemarkt 9/164SC
A-1060 Vienna
Austria
;
_publ_contact_author_email     'kurt.mereiter@tuwien.ac.at'
_publ_contact_author_fax     '43 1 58801 17199'
_publ_contact_author_phone     '43 1 58801 17111'
_publ_section_title
;\
Chlorido[1-(2-oxidophenyl)ethylidene][tris(3,5-dimethylpyrazol-1-yl)\
hydroborato]iridium(III) chloroform monosolvate
;
loop_
    _publ_author_name
    _publ_author_footnote
    _publ_author_address
    'Santos, Laura L.' .
;
Instituto de Investigaciones Qu\'imicas (IIQ) and
Departamento de Qu\'imica Inorg\'anica,
Consejo Superior de Investigaciones Cientificas (CSIC) and
Universidad de Sevilla, Avenida Am\'erico Vespucio 49, 41092 Sevilla, Spain
;
    'Paneque, Margarita' .
;
Instituto de Investigaciones Qu\'imicas (IIQ) and
Departamento de Qu\'imica Inorg\'anica,
Consejo Superior de Investigaciones Cientificas (CSIC) and
Universidad de Sevilla, Avenida Am\'erico Vespucio 49, 41092 Sevilla, Spain
;
    'Mereiter, Kurt' .
;
Institute of Chemical Technologies and Analytics
Vienna University of Technology
Getreidemarkt 9/164SC
A-1060 Vienna
Austria
;
