# Supplementary material for: Chlorido[1-(2-oxidophen­yl)ethyl­idene][tris­(3,5-dimethyl­pyrazol-1-yl)hydro­borato]iridium(III) chloro­form monosolvate
Source: Acta Crystallogr Sect E Struct Rep Online. 2013 Mar 23;69(Pt 4):m224–5. doi: 10.1107/S1600536813007344 (PMC3629499; doi:10.1107/S1600536813007344)
Supplement: Supplementary file 2 [file e-69-0m224-Isup2.hkl]

# 
# h,k,l, Fc-squared, Fo-squared, sigma(Fo-squared) and status flag 
# 
data_I
_shelx_title '822 [Ir(Tp^Me2^)(=C(Me)-Ph-O-)Cl].CHCl~3~ in P2(1)/c' 
_shelx_refln_list_code          4 
_shelx_F_calc_maximum      359.31 
_exptl_crystal_F_000      1496.00 
_reflns_d_resolution_high  0.7107 
 
loop_ 
 _symmetry_equiv_pos_as_xyz 
 'x, y, z' 
 '-x, y+1/2, -z+1/2' 
 '-x, -y, -z' 
 'x, -y-1/2, z-1/2' 
 
_cell_length_a    10.1271 
_cell_length_b    19.1711 
_cell_length_c    14.3154 
_cell_angle_alpha  90.000 
_cell_angle_beta   91.956 
_cell_angle_gamma  90.000 
 
_shelx_F_squared_multiplier     1.000 
 
loop_ 
 _refln_index_h 
 _refln_index_k 
 _refln_index_l 
 _refln_F_squared_calc 
 _refln_F_squared_meas 
 _refln_F_squared_sigma 
 _refln_observed_status 
   2   0   0    33821.14    31405.66    433.86 o 
   3   0   0     3899.48     4379.31     74.04 o 
   4   0   0       69.65       41.74     14.50 o 
   5   0   0     7788.07     8289.44    137.33 o 
   6   0   0    35898.77    36422.78    588.01 o 
   7   0   0    22272.42    22636.26    372.79 o 
   8   0   0    26086.84    27570.64    416.85 o 
   9   0   0    13056.62    13366.77    442.39 o 
  10   0   0     4252.74     3964.64    184.00 o 
  11   0   0      351.16      498.08     74.17 o 
  12   0   0      182.71      198.60    126.64 o 
  13   0   0      982.28     1058.22    131.71 o 
  14   0   0     1500.50     1729.33    167.73 o 
   2   1   0    11858.98    13142.59    139.60 o 
   3   1   0    27593.88    26023.78    258.91 o 
   4   1   0    36835.66    41189.30    407.55 o 
   5   1   0    65279.40    66385.32    652.37 o 
   6   1   0     4567.70     5209.67     71.69 o 
   7   1   0     2014.91     2003.34     51.51 o 
   8   1   0       46.16       56.04     20.27 o 
   9   1   0      429.44      421.22     44.80 o 
  10   1   0     9537.33     8950.52    163.93 o 
  11   1   0    10939.89    11537.43    188.51 o 
  12   1   0     3428.11     3351.94    132.65 o 
  13   1   0     2865.31     3109.97    137.17 o 
  14   1   0     1968.96     2282.06    130.51 o 
   2   2   0    22547.00    22159.80    260.94 o 
   3   2   0     2447.06     2237.52     32.15 o 
   5   2   0      710.06      569.03     22.30 o 
   6   2   0    11212.08    10465.19    121.91 o 
   7   2   0      660.09      716.71     27.65 o 
   8   2   0     1878.91     1910.52     51.39 o 
   9   2   0     5196.27     5062.27     95.17 o 
  10   2   0      649.61      588.72     40.48 o 
  11   2   0       68.68      106.25     44.24 o 
  12   2   0       30.99       52.20     57.36 o 
  13   2   0       10.64       58.37     67.16 o 
  14   2   0      372.42      400.36     86.96 o 
   1   3   0      935.40      955.96     25.70 o 
   3   3   0     3589.23     4346.94     59.58 o 
   4   3   0      245.82      168.03     12.35 o 
   5   3   0       23.87       56.10     12.51 o 
   6   3   0     7641.02     7431.79     93.01 o 
   7   3   0     1646.19     1804.45     43.17 o 
   8   3   0      612.76      621.11     32.14 o 
   9   3   0      255.15      224.44     29.27 o 
  10   3   0        6.68        3.55     29.07 o 
  11   3   0       54.65       46.36     38.75 o 
  12   3   0     1026.09     1190.19     89.70 o 
  13   3   0        8.13      -56.28     62.35 o 
  14   3   0       26.60      105.86    117.00 o 
   0   4   0    78199.80    84817.34   1162.99 o 
   1   4   0    60798.89    61338.15    667.46 o 
   2   4   0    12251.31    12432.18    136.83 o 
   3   4   0     4060.58     3677.88     51.45 o 
   5   4   0    15298.73    14823.63    160.15 o 
   6   4   0     7095.73     7372.57     93.13 o 
   7   4   0    27373.47    27936.56    311.86 o 
   8   4   0    13955.28    14212.63    178.57 o 
   9   4   0     1585.42     1536.73     48.15 o 
  10   4   0     1679.96     1783.97     55.47 o 
  11   4   0      236.60      165.89     43.91 o 
  12   4   0        0.93       71.90     59.59 o 
  13   4   0      521.32      624.84    127.27 o 
  14   4   0     1039.18     1560.70    176.74 o 
   1   5   0    12085.16    11274.14    119.55 o 
   2   5   0    19975.96    20602.20    223.26 o 
   3   5   0    83372.90    87051.45    892.21 o 
   4   5   0    36451.39    37316.17    395.16 o 
   5   5   0    38507.86    39336.03    419.28 o 
   6   5   0    12118.84    12149.66    149.25 o 
   7   5   0     3838.71     3917.31     70.32 o 
   8   5   0      301.33      303.70     28.20 o 
   9   5   0     3312.70     3168.96     70.12 o 
  10   5   0     9297.16     9358.90    140.21 o 
  11   5   0     9258.14     9188.64    152.88 o 
  12   5   0     9494.57     9822.30    355.39 o 
  13   5   0     4681.16     4498.71    346.99 o 
   0   6   0     9888.97     8923.03    146.92 o 
   1   6   0    42684.13    44128.97    490.95 o 
   2   6   0    16009.40    16436.39    181.66 o 
   3   6   0     5293.55     5715.31     76.09 o 
   4   6   0      580.64      511.77     21.62 o 
   5   6   0    13820.51    13056.25    178.73 o 
   6   6   0    19231.87    19561.58    225.54 o 
   7   6   0    24675.35    25715.00    292.74 o 
   8   6   0    19549.53    20007.91    240.64 o 
   9   6   0    11000.17    10963.99    152.47 o 
  10   6   0     3712.01     3716.14     81.30 o 
  11   6   0      125.52      183.76     41.69 o 
  12   6   0       74.54      138.02    240.20 o 
  13   6   0      583.57      546.79    128.36 o 
   1   7   0    24552.28    22432.34    285.79 o 
   2   7   0    11776.28    14301.75    153.31 o 
   3   7   0    31319.86    31249.94    335.13 o 
   4   7   0    13031.14    13319.30    157.70 o 
   5   7   0    13769.51    13029.47    158.64 o 
   6   7   0     5438.02     5435.19     85.21 o 
   7   7   0      871.41      838.10     45.33 o 
   8   7   0        8.79       25.54     28.25 o 
   9   7   0     1526.57     1618.82     61.13 o 
  10   7   0     2592.99     2559.60     76.49 o 
  11   7   0     3993.26     4028.05    140.85 o 
  12   7   0     3077.58     2784.98    211.23 o 
  13   7   0     1467.12     1333.19    188.67 o 
   0   8   0     1167.08     1003.90     51.57 o 
   2   8   0     5949.27     6305.14     89.52 o 
   3   8   0      331.83      388.30     21.53 o 
   4   8   0      318.71      420.10     22.82 o 
   5   8   0      369.45      475.98     25.68 o 
   6   8   0      310.46      259.16     24.96 o 
   7   8   0      392.08      444.96     30.92 o 
   8   8   0      659.97      707.90     37.84 o 
   9   8   0      115.79      154.89     37.43 o 
  10   8   0      212.83      182.82     39.17 o 
  11   8   0      649.58      673.56     65.57 o 
  12   8   0      374.80      517.19     96.19 o 
  13   8   0       22.04        5.30    109.64 o 
   1   9   0      189.36      145.82     19.52 o 
   2   9   0     4477.89     3707.36     66.21 o 
   3   9   0     2482.16     2682.40     63.87 o 
   4   9   0     9906.12     9130.99    119.60 o 
   5   9   0     2871.32     2969.15     60.04 o 
   6   9   0     3335.94     3164.26     64.85 o 
   7   9   0     7844.53     7783.25    167.79 o 
   8   9   0     1027.52     1112.40     48.23 o 
   9   9   0      670.03      674.95     51.70 o 
  10   9   0      771.50      745.42     58.06 o 
  11   9   0     1552.65     1623.59     86.80 o 
  12   9   0     2182.45     2321.34    149.15 o 
  13   9   0     1236.17     1627.06    181.10 o 
   0  10   0    30832.33    32708.30    477.97 o 
   1  10   0    47055.74    45446.91    459.58 o 
   2  10   0    21536.97    21614.46    245.51 o 
   3  10   0     4096.30     3939.53     61.67 o 
   4  10   0     1359.93     1260.62     41.53 o 
   5  10   0     1674.60     1914.51     54.17 o 
   6  10   0     7768.57     7891.95    116.66 o 
   7  10   0    17745.04    17777.07    236.44 o 
   8  10   0    11244.65    11379.84    186.47 o 
   9  10   0    12230.00    12142.87    215.86 o 
  10  10   0     3184.50     3025.54     98.57 o 
  11  10   0     1564.01     1581.53     88.76 o 
  12  10   0        2.63       -9.03     79.19 o 
  13  10   0     1511.14     1862.40    195.19 o 
   1  11   0     1959.86     2437.84     58.57 o 
   2  11   0    56081.68    56191.30    630.47 o 
   3  11   0    19185.92    20019.76    219.63 o 
   4  11   0    35165.64    34715.32    383.58 o 
   5  11   0    12933.60    13073.33    169.31 o 
   6  11   0    17230.63    17285.62    250.04 o 
   7  11   0     1317.97     1336.35     57.89 o 
   8  11   0     2362.66     2423.29     78.90 o 
   9  11   0     4056.96     3916.32    103.06 o 
  10  11   0     3798.87     4034.27    117.42 o 
  11  11   0     6207.58     6179.73    167.17 o 
  12  11   0     6476.03     6491.51    447.66 o 
  13  11   0     3648.04     4210.99    269.24 o 
   0  12   0    12214.73    14388.78    238.48 o 
   1  12   0    33340.77    32554.38    342.11 o 
   2  12   0    10470.61    11227.06    146.81 o 
   3  12   0     3285.66     2940.21     81.64 o 
   4  12   0     3339.70     3474.04     72.46 o 
   5  12   0      528.11      608.56     44.00 o 
   6  12   0     3594.76     3412.07    116.56 o 
   7  12   0     9451.73     9836.50    170.07 o 
   8  12   0    10250.47     9712.78    173.26 o 
   9  12   0     4952.99     5034.57    120.94 o 
  10  12   0     1739.89     1621.70    117.43 o 
  11  12   0     1100.98     1156.55     84.24 o 
  12  12   0       77.21      -65.94     88.43 o 
   1  13   0      862.16      810.02     32.89 o 
   2  13   0     4242.36     4107.86     71.13 o 
   3  13   0     1595.68     1603.24     53.05 o 
   4  13   0     7186.27     7252.49    134.00 o 
   5  13   0      148.68      130.88     35.87 o 
   6  13   0      572.88      578.80     45.99 o 
   7  13   0      129.41      133.29     39.70 o 
   8  13   0      984.64     1015.58     60.21 o 
   9  13   0     1422.61     1259.68     69.73 o 
  10  13   0      365.92      374.53     56.92 o 
  11  13   0      763.32      726.75     78.31 o 
  12  13   0      892.67     1049.19    129.83 o 
   0  14   0     1852.16     1827.09     68.44 o 
   1  14   0      919.62     1036.79     41.45 o 
   2  14   0       17.57       99.63     26.48 o 
   3  14   0      660.27      783.12     50.10 o 
   4  14   0      243.44      231.90     39.43 o 
   5  14   0      330.04      341.58     42.30 o 
   6  14   0      960.08     1003.22     56.70 o 
   7  14   0      311.27      270.97     43.81 o 
   8  14   0      885.36      898.18     60.08 o 
   9  14   0      803.58      825.36     60.83 o 
  10  14   0      933.28     1000.94     73.94 o 
  11  14   0       30.76      -13.90     56.75 o 
  12  14   0       67.78       13.76    102.27 o 
   1  15   0     7132.75     7425.09    107.81 o 
   2  15   0     8871.68     9445.89    161.09 o 
   3  15   0     8983.07     8542.73    181.89 o 
   4  15   0    11062.68    10902.72    182.20 o 
   5  15   0     8211.90     8379.52    157.46 o 
   6  15   0     4863.24     4698.04    114.12 o 
   7  15   0       81.59       87.09     42.09 o 
   8  15   0       51.18       70.99     44.59 o 
   9  15   0     1345.51     1488.98     74.70 o 
  10  15   0     2247.67     2132.90     96.48 o 
  11  15   0     1966.46     1898.91    109.98 o 
   0  16   0     9228.85     9020.61    530.56 o 
   1  16   0    16820.49    16294.84    315.77 o 
   2  16   0     4543.39     4478.23    150.00 o 
   3  16   0     2841.44     3012.82     87.10 o 
   4  16   0      267.51      248.82     43.07 o 
   5  16   0     4872.92     4781.17    114.12 o 
   6  16   0     9013.85     8905.00    167.57 o 
   7  16   0    11983.60    12088.99    208.76 o 
   8  16   0    10447.26    10026.75    188.69 o 
   9  16   0     4722.77     4237.50    129.30 o 
  10  16   0     2804.77     2839.73    112.49 o 
  11  16   0      425.81      639.51     85.08 o 
   1  17   0     1945.05     2272.96     96.53 o 
   2  17   0     4541.28     4562.99    108.20 o 
   3  17   0    14715.95    14639.77    228.73 o 
   4  17   0    15756.29    16024.03    248.26 o 
   5  17   0     7684.40     7490.27    150.87 o 
   6  17   0     6858.44     7059.29    191.03 o 
   7  17   0     1317.78     1147.76    102.94 o 
   8  17   0        4.94        1.73     46.33 o 
   9  17   0      803.97      813.54     91.44 o 
  10  17   0     2048.74     2045.00    106.75 o 
  11  17   0     4283.21     4567.43    169.12 o 
   0  18   0     1261.41     1249.76     90.80 o 
   1  18   0     5988.44     5894.37    137.29 o 
   2  18   0     2816.00     2986.38     90.49 o 
   3  18   0      225.13      218.08     45.10 o 
   4  18   0        0.54      -18.97     39.32 o 
   5  18   0      793.97      962.55     62.57 o 
   6  18   0     1632.79     1651.33     77.19 o 
   7  18   0     3068.30     3049.10    100.84 o 
   8  18   0     1848.40     1740.24     81.70 o 
   9  18   0     1386.89     1410.60    100.99 o 
  10  18   0      760.80      790.93     91.67 o 
   1  19   0      118.35      265.07     52.84 o 
   2  19   0       53.22       79.54     41.64 o 
   3  19   0      838.86      895.42     59.53 o 
   4  19   0       78.63       50.61     42.14 o 
   5  19   0        0.55       21.10     43.85 o 
   6  19   0       95.94       18.40     45.11 o 
   7  19   0      205.61      206.60     53.19 o 
   8  19   0        1.29       21.58     49.18 o 
   9  19   0        0.52       47.39     61.40 o 
  10  19   0        3.47      -53.75     72.31 o 
   0  20   0     6686.84     6151.70    259.20 o 
   1  20   0     3245.80     2996.32    112.35 o 
   2  20   0      567.31      816.55    101.09 o 
   3  20   0     1504.92     1465.93     78.96 o 
   4  20   0        4.12      -44.59     45.60 o 
   5  20   0      414.20      417.39     55.49 o 
   6  20   0     3707.01     3741.72    111.41 o 
   7  20   0     1473.37     1328.62     78.47 o 
   8  20   0     1094.23     1060.88     78.43 o 
   9  20   0     1986.07     2454.99    117.04 o 
   1  21   0     2058.45     2439.39    117.82 o 
   2  21   0     3231.32     3324.44    122.08 o 
   3  21   0     5563.19     5314.56    155.59 o 
   4  21   0     9576.98     8851.83    191.36 o 
   5  21   0     9174.34     9415.02    203.34 o 
   6  21   0     1982.57     1932.65     95.47 o 
   7  21   0      570.89      581.51     78.65 o 
   8  21   0       69.79      203.54     68.69 o 
   0  22   0    16560.16    15908.77    495.73 o 
   1  22   0     8107.41     7807.32    193.42 o 
   2  22   0     3608.15     3752.74    180.69 o 
   3  22   0      699.60      804.52     73.68 o 
   4  22   0        7.43       25.00     56.80 o 
   5  22   0      724.23      738.90     79.83 o 
   6  22   0     3840.08     4134.45    143.52 o 
   7  22   0     3341.39     3440.19    131.78 o 
   8  22   0     3808.88     4307.47    176.54 o 
   1  23   0     1314.95     1192.88     98.63 o 
   2  23   0     2102.71     1734.02    120.72 o 
   3  23   0     3900.84     4033.42    162.36 o 
   4  23   0     5119.78     4655.48    154.92 o 
   5  23   0     4052.70     4162.86    192.74 o 
   6  23   0      412.22      377.77     76.92 o 
   7  23   0      179.25      156.62     79.90 o 
   0  24   0     1318.34     1522.89    149.19 o 
   1  24   0       17.48        8.07     67.80 o 
   2  24   0      137.89      138.43     73.06 o 
   3  24   0       27.68      -22.54     57.55 o 
   4  24   0       62.43       86.96     75.69 o 
   5  24   0      153.45      190.29     79.77 o 
   6  24   0      639.76      604.85     99.34 o 
   1  25   0      129.02      458.90     86.08 o 
   2  25   0      541.97      564.38     88.18 o 
   3  25   0      915.61      871.41     86.45 o 
   4  25   0     1170.01     1291.12    101.22 o 
   5  25   0      468.77      485.00    114.40 o 
   0  26   0     4766.93     5289.90    276.11 o 
   1  26   0     3640.94     3585.36    161.30 o 
   2  26   0     1628.39     1631.73    122.72 o 
   3  26   0      219.32      352.34     89.79 o 
 -14   1   1      950.46      965.25     99.99 o 
 -13   1   1     1315.86     1314.44    138.88 o 
 -12   1   1     1883.24     2051.12    106.29 o 
 -11   1   1     2968.47     3107.87    117.36 o 
 -10   1   1     1047.53     1001.54     46.84 o 
  -9   1   1       65.32       52.31     24.75 o 
  -8   1   1     1753.03     1952.81     49.22 o 
  -7   1   1     2596.61     2509.64     48.55 o 
  -6   1   1    31663.70    33048.59    337.50 o 
  -5   1   1     7930.55     8336.59     97.09 o 
  -4   1   1     7405.33     6308.63     73.72 o 
  -3   1   1     2877.69     3394.10     45.30 o 
  -2   1   1     2062.29     2171.83     33.50 o 
   1   1   1    28535.23    32299.24    510.42 o 
   2   1   1    37481.14    39001.13    401.90 o 
   3   1   1     1204.82     1264.26     24.07 o 
   4   1   1    25736.86    27022.09    286.98 o 
   5   1   1     3708.93     3401.26     52.41 o 
   6   1   1     1453.97     1571.06     37.37 o 
   7   1   1      135.69      143.57     19.08 o 
   8   1   1     1091.31     1074.05     51.91 o 
   9   1   1     3555.44     3625.02     78.53 o 
  10   1   1     5141.72     5597.22    105.18 o 
  11   1   1     3827.47     3798.45    144.34 o 
  12   1   1     1879.98     1843.53     82.21 o 
  13   1   1      711.57      734.27     85.15 o 
  14   1   1      230.20      334.57     87.15 o 
 -14   2   1      518.46      595.21    109.52 o 
 -13   2   1       57.29      115.42     65.29 o 
 -12   2   1      384.55      539.99    104.51 o 
 -11   2   1     4366.59     4569.35    116.28 o 
 -10   2   1    10847.09    11628.15    181.46 o 
  -9   2   1    13751.44    14344.02    195.55 o 
  -8   2   1     9726.76     9575.65    121.32 o 
  -7   2   1    12536.15    12827.18    148.51 o 
  -6   2   1     7713.93     7143.28     96.08 o 
  -5   2   1     1054.68      945.49     25.99 o 
  -4   2   1     8504.04     9336.60    102.98 o 
  -3   2   1    43891.90    41641.30    408.80 o 
  -1   2   1    87855.55    89433.18   1028.58 o 
   0   2   1    99676.95   110012.23   1374.44 o 
   1   2   1    77674.78    80158.48    927.45 o 
   2   2   1     2799.75     3142.68     43.76 o 
   3   2   1      375.49      442.42     15.69 o 
   4   2   1    15488.45    15622.16    163.98 o 
   5   2   1    27382.34    27688.76    283.33 o 
   6   2   1    26324.68    25879.11    269.98 o 
   7   2   1    23958.90    25198.35    268.44 o 
   8   2   1    31446.96    33247.18    369.59 o 
   9   2   1    11404.98    11645.59    178.48 o 
  10   2   1     1514.22     1648.76     61.86 o 
  11   2   1      112.51       92.88     42.42 o 
  12   2   1     1389.26     1371.54     89.96 o 
  13   2   1     2841.56     2997.45    134.26 o 
  14   2   1     4173.38     4584.90    205.37 o 
 -14   3   1     4863.38     4994.18    215.97 o 
 -13   3   1     4956.30     4571.30    161.87 o 
 -12   3   1     5094.00     5365.86    156.08 o 
 -11   3   1     8628.88     8576.62    167.31 o 
 -10   3   1     3616.10     3657.27     83.63 o 
  -9   3   1      142.48      167.18     27.86 o 
  -8   3   1     6439.11     6366.07    109.92 o 
  -7   3   1     8562.73     9014.52    112.41 o 
  -6   3   1    49743.79    51594.27    515.96 o 
  -5   3   1    49276.07    51534.38    511.12 o 
  -4   3   1    80387.21    82665.00    805.51 o 
  -3   3   1    11042.74    11784.64    137.53 o 
  -2   3   1    17897.62    18659.93    211.22 o 
  -1   3   1     1848.84     1611.09     34.25 o 
   0   3   1    22975.47    22855.06    255.10 o 
   2   3   1   107716.03   109036.82   1109.49 o 
   3   3   1    34353.61    37717.49    430.62 o 
   4   3   1    67351.97    70352.58    688.08 o 
   5   3   1    22429.73    23004.01    238.88 o 
   6   3   1     1836.32     1910.84     40.07 o 
   7   3   1      451.31      500.64     34.82 o 
   8   3   1     3867.03     3844.31     72.58 o 
   9   3   1    14428.21    14775.24    246.47 o 
  10   3   1    18066.03    18400.16    267.02 o 
  11   3   1    10097.36    10407.53    194.54 o 
  12   3   1     4569.01     4440.00    137.36 o 
  13   3   1     2564.10     2788.98    154.37 o 
  14   3   1      215.99      292.15    123.91 o 
 -14   4   1      267.26      228.87    119.62 o 
 -13   4   1      306.89      402.03    117.97 o 
 -12   4   1      234.97      268.86     56.32 o 
 -11   4   1     2366.24     2369.02     94.22 o 
 -10   4   1     6654.43     6353.11    121.16 o 
  -9   4   1    15385.53    16069.83    201.99 o 
  -8   4   1     6225.08     6420.39     99.04 o 
  -7   4   1    10016.29    10304.63    134.08 o 
  -6   4   1    13331.43    13363.03    150.55 o 
  -5   4   1        7.43       43.64     11.70 o 
  -4   4   1     8030.44     8488.35    102.73 o 
  -3   4   1    27267.56    26455.97    280.35 o 
  -1   4   1    87861.66    88150.83    900.57 o 
   0   4   1     3733.86     4521.12     61.73 o 
   1   4   1    13154.24    14601.24    158.92 o 
   2   4   1    31195.53    31934.98    353.24 o 
   4   4   1      633.85      819.28     22.25 o 
   5   4   1    17657.60    16776.39    179.94 o 
   6   4   1    22143.35    23355.81    247.26 o 
   7   4   1    19935.08    20611.62    239.51 o 
   8   4   1     6628.35     6618.97    102.17 o 
   9   4   1     5341.26     5337.93     93.77 o 
  10   4   1      524.19      656.35     46.88 o 
  11   4   1      544.83      681.28     55.95 o 
  12   4   1      914.11      875.53     82.92 o 
  13   4   1     1253.97     1244.24    155.07 o 
  14   4   1     3183.92     3632.62    234.81 o 
 -14   5   1      544.67      414.84    134.01 o 
 -13   5   1       71.09       51.89     97.16 o 
 -12   5   1      289.45      327.91     67.44 o 
 -11   5   1      333.86      184.88     44.82 o 
 -10   5   1        7.51      -20.38     28.00 o 
  -9   5   1     1500.97     1368.48     47.35 o 
  -8   5   1       59.54       19.73     22.67 o 
  -7   5   1       34.54       25.65     20.73 o 
  -6   5   1      633.65      513.49     25.30 o 
  -5   5   1     3902.11     4100.94     67.79 o 
  -4   5   1     8291.55     7570.44     95.39 o 
  -3   5   1      765.97     1006.22     26.37 o 
  -2   5   1     3876.59     3833.40     57.79 o 
  -1   5   1    19584.58    19895.44    215.10 o 
   4   5   1    11862.44    11917.37    139.96 o 
   5   5   1     2938.96     2674.09     47.80 o 
   6   5   1     2233.40     1810.02     62.44 o 
   7   5   1      439.51      356.91     26.89 o 
   8   5   1      232.09      199.66     26.95 o 
   9   5   1     1256.80     1091.83     44.07 o 
  10   5   1     2989.85     3010.83     97.68 o 
  11   5   1      302.93      268.37     44.13 o 
  12   5   1       14.11       -0.19     68.22 o 
  13   5   1      268.85      330.85     82.83 o 
 -13   6   1       53.99        8.04     97.16 o 
 -12   6   1      932.37     1029.68    135.85 o 
 -11   6   1      938.86     1075.26     71.21 o 
 -10   6   1      481.45      507.96     40.50 o 
  -9   6   1       50.88       42.73     25.72 o 
  -8   6   1     2077.81     2002.85     52.94 o 
  -7   6   1      646.27      642.55     34.07 o 
  -6   6   1      108.78      113.74     19.76 o 
  -4   6   1      779.49      741.97     26.91 o 
  -3   6   1     5748.40     6315.26     81.56 o 
  -2   6   1     7999.80     7057.40     88.14 o 
  -1   6   1      605.66      610.71     27.81 o 
   1   6   1    44903.39    45856.73    452.93 o 
   2   6   1     2420.27     2925.94     51.46 o 
   3   6   1      380.20      560.95     21.04 o 
   4   6   1     3973.13     3069.94     63.44 o 
   5   6   1     3993.68     3568.86     69.43 o 
   6   6   1     3843.72     3578.72     64.13 o 
   7   6   1     8402.63     8443.22    118.60 o 
   8   6   1     3605.94     3450.68     76.21 o 
   9   6   1      242.67      296.48     35.24 o 
  10   6   1      253.77      135.14     40.31 o 
  11   6   1      451.25      593.19     60.67 o 
  12   6   1      103.00      138.35     59.47 o 
  13   6   1      631.61      760.81    141.64 o 
 -13   7   1     4893.75     5263.50    269.44 o 
 -12   7   1     4691.59     4896.04    161.88 o 
 -11   7   1     2785.49     3112.28    112.11 o 
 -10   7   1     1313.11     1250.50     54.91 o 
  -9   7   1      413.01      460.53     35.79 o 
  -8   7   1     4646.64     4748.27     85.81 o 
  -7   7   1    18638.10    18731.35    223.90 o 
  -6   7   1     8979.32     9040.86    121.16 o 
  -5   7   1    16547.56    15752.21    184.82 o 
  -4   7   1    26313.30    27467.44    299.45 o 
  -3   7   1    25527.41    25083.06    273.00 o 
  -2   7   1      121.55      186.06     20.85 o 
  -1   7   1     2348.77     2269.02     41.51 o 
   0   7   1      248.98      185.59     15.48 o 
   1   7   1    23830.63    21739.68    224.90 o 
   2   7   1    20347.95    22528.55    232.64 o 
   3   7   1    62811.52    62870.58    654.66 o 
   4   7   1    19270.39    20437.10    230.23 o 
   5   7   1    11137.38    10905.58    136.91 o 
   6   7   1     5644.23     5467.82     85.52 o 
   7   7   1      600.13      693.39     33.49 o 
   8   7   1     3000.42     2908.13     80.53 o 
   9   7   1     7995.57     8020.66    132.50 o 
  10   7   1     3483.74     3509.59    106.81 o 
  11   7   1     7729.16     7938.43    166.96 o 
  12   7   1     5415.66     5134.43    295.76 o 
  13   7   1     1014.93     1191.05    322.98 o 
 -13   8   1       44.30      -53.73    227.32 o 
 -12   8   1     2137.16     2386.55    117.65 o 
 -11   8   1     3966.47     3939.15    162.42 o 
 -10   8   1     6609.65     6873.15    149.79 o 
  -9   8   1    15505.94    15555.64    218.03 o 
  -8   8   1    27750.65    28020.57    342.28 o 
  -7   8   1    14921.17    15358.11    192.10 o 
  -6   8   1     4283.19     4106.65     72.44 o 
  -5   8   1      176.81      213.97     20.36 o 
  -4   8   1     8993.47     8873.64    114.39 o 
  -3   8   1    28343.34    30451.31    329.35 o 
  -2   8   1    60167.03    58265.63    668.75 o 
  -1   8   1    29250.83    31881.06    325.23 o 
   0   8   1    35709.79    34180.01    346.72 o 
   1   8   1    25190.28    25491.33    263.96 o 
   2   8   1     4035.67     4327.67     85.84 o 
   3   8   1      445.53      588.29     21.35 o 
   4   8   1    10260.57     9858.65    125.36 o 
   5   8   1    13678.38    13226.56    162.99 o 
   6   8   1    23842.84    24459.68    280.53 o 
   7   8   1    33943.75    34149.89    383.22 o 
   8   8   1    16741.95    17321.06    231.13 o 
   9   8   1     6175.69     6240.22    122.27 o 
  10   8   1     1082.77     1104.88     56.88 o 
  11   8   1      288.26      260.61     57.93 o 
  12   8   1     2394.06     2728.19    153.99 o 
  13   8   1     4232.14     4615.82    262.66 o 
 -13   9   1     3845.67     4051.59    244.69 o 
 -12   9   1     6167.07     6375.10    255.08 o 
 -11   9   1     3182.44     3627.72    124.82 o 
 -10   9   1     1157.36     1230.76     61.32 o 
  -9   9   1       41.01       19.15     35.38 o 
  -8   9   1     1154.02     1069.98     48.78 o 
  -7   9   1     9269.70     9361.22    132.67 o 
  -6   9   1    10613.03    10343.65    138.14 o 
  -5   9   1    18820.89    18269.21    214.84 o 
  -4   9   1    10213.01    10758.94    136.58 o 
  -3   9   1    28129.68    26559.13    276.76 o 
  -2   9   1     3960.77     4247.32     95.26 o 
  -1   9   1     1111.90     1223.59     55.02 o 
   0   9   1      730.21      908.34     39.07 o 
   1   9   1    17639.31    15421.62    170.19 o 
   2   9   1    27474.79    27802.87    306.24 o 
   3   9   1    52220.86    55938.92    559.17 o 
   4   9   1    13556.37    13735.15    167.21 o 
   5   9   1    13254.98    13498.69    167.83 o 
   6   9   1     3467.18     3078.34     66.48 o 
   7   9   1      239.36      246.67     35.39 o 
   8   9   1     5650.82     5534.83    107.46 o 
   9   9   1     5983.81     6138.37    116.54 o 
  10   9   1     6935.55     6979.28    152.97 o 
  11   9   1     7180.49     7085.71    179.32 o 
  12   9   1     5183.95     5170.37    180.62 o 
  13   9   1     1340.73     1380.32    196.84 o 
 -13  10   1      268.70      266.95     92.21 o 
 -12  10   1       55.65       95.93     64.34 o 
 -11  10   1      314.80      331.03     60.39 o 
 -10  10   1     2904.42     2941.88     99.11 o 
  -9  10   1     3731.24     3808.63    100.95 o 
  -8  10   1     6197.18     5942.18    167.94 o 
  -7  10   1     3751.00     3347.93     79.46 o 
  -6  10   1      395.44      519.71     35.23 o 
  -5  10   1     1391.45     1117.30     37.51 o 
  -4  10   1     2291.45     2161.42     48.81 o 
  -3  10   1      464.55      571.34     30.40 o 
  -2  10   1    16641.59    16962.28    186.88 o 
  -1  10   1     5541.98     5351.58     75.24 o 
   0  10   1    11280.13    10789.18    128.30 o 
   1  10   1       85.85      130.51     17.51 o 
   2  10   1      228.77      149.79     18.07 o 
   3  10   1     4561.60     4361.25     67.01 o 
   4  10   1     2258.77     2501.84     53.91 o 
   5  10   1     4299.58     4030.26     73.74 o 
   6  10   1     2848.60     2915.99     70.72 o 
   7  10   1     6059.20     5931.88    108.30 o 
   8  10   1     4231.33     3945.16     90.00 o 
   9  10   1     1216.78     1333.87     87.23 o 
  10  10   1      582.07      426.99     57.05 o 
  11  10   1      172.36      259.23     61.20 o 
  12  10   1      833.14      927.93    152.23 o 
  13  10   1     1184.75     1090.25    169.63 o 
 -13  11   1      136.11      169.89     91.72 o 
 -12  11   1       42.56       66.64     65.73 o 
 -11  11   1        1.22      -18.94     53.11 o 
 -10  11   1      132.94      141.84     47.91 o 
  -9  11   1       45.71       88.07     39.40 o 
  -8  11   1       41.68       56.63     36.94 o 
  -7  11   1      353.25      241.53     38.01 o 
  -6  11   1       52.30       71.31     29.04 o 
  -5  11   1      151.58      227.72     30.19 o 
  -4  11   1       93.54      140.83     22.39 o 
  -3  11   1      246.31      357.47     21.90 o 
  -1  11   1     1917.27     1892.52     43.04 o 
   0  11   1        0.70       66.62     18.45 o 
   1  11   1       17.04       75.81     18.00 o 
   2  11   1       23.91       35.71     17.98 o 
   3  11   1       23.29       13.50     16.80 o 
   4  11   1      907.27      896.13     34.48 o 
   5  11   1       36.80       -9.59     24.53 o 
   6  11   1      432.56      462.52     39.19 o 
   7  11   1      180.80      243.35     38.18 o 
   8  11   1        7.26      -34.71     34.71 o 
   9  11   1        3.66       15.32     39.88 o 
  10  11   1       58.31       57.63     43.37 o 
  11  11   1      544.07      608.34     71.08 o 
  12  11   1        3.54        2.04     70.77 o 
 -12  12   1      166.12      204.57     72.36 o 
 -11  12   1     1347.21     1589.94     99.88 o 
 -10  12   1     3007.83     3056.94    105.47 o 
  -9  12   1     6920.56     6518.26    139.06 o 
  -8  12   1    10335.90    10804.51    186.61 o 
  -7  12   1     3563.95     3586.27    105.49 o 
  -6  12   1      343.93      358.06     39.22 o 
  -5  12   1     1295.13     1223.32     94.65 o 
  -4  12   1     3158.81     2869.68     70.50 o 
  -3  12   1     4985.65     4915.05     91.17 o 
  -2  12   1    13575.56    12919.09    153.60 o 
  -1  12   1    10268.37    10626.30    130.86 o 
   0  12   1    19612.56    19435.05    215.66 o 
   1  12   1     5902.11     5796.49     94.41 o 
   2  12   1      899.31      788.88     33.14 o 
   3  12   1      796.07      926.04     32.41 o 
   4  12   1     2874.20     2863.57     70.13 o 
   5  12   1      416.26      451.83     35.85 o 
   6  12   1     4426.32     3902.33     95.93 o 
   7  12   1     3484.51     3630.21    116.41 o 
   8  12   1     4356.85     4264.60    107.28 o 
   9  12   1     2612.56     2584.84     93.64 o 
  10  12   1      570.22      560.61     59.06 o 
  11  12   1        1.73      -14.96     54.33 o 
  12  12   1      909.16      958.99    104.02 o 
 -12  13   1     4921.12     4912.36    178.42 o 
 -11  13   1     2989.99     2930.76    132.97 o 
 -10  13   1     1640.87     1661.46     93.03 o 
  -9  13   1       38.01      106.82     44.70 o 
  -8  13   1     1294.89     1371.40     67.83 o 
  -7  13   1     8827.37     8740.42    160.55 o 
  -6  13   1     8465.16     8122.43    149.16 o 
  -5  13   1    25160.05    24468.82    555.26 o 
  -4  13   1    18912.05    18381.16    241.78 o 
  -3  13   1    12328.97    12338.36    175.25 o 
  -2  13   1     5736.23     5916.77    160.63 o 
  -1  13   1       80.79      109.97     24.30 o 
   0  13   1     3643.23     4373.05    118.49 o 
   1  13   1    14382.99    14362.82    170.83 o 
   2  13   1    29534.17    29389.44    315.14 o 
   3  13   1    26081.07    26387.26    326.95 o 
   4  13   1     7966.15     8264.12    132.82 o 
   5  13   1     8791.00     8224.68    148.93 o 
   6  13   1     5219.22     5181.86    115.51 o 
   7  13   1      149.73      163.94     39.72 o 
   8  13   1     6329.79     6191.06    137.36 o 
   9  13   1     4774.88     4623.42    127.76 o 
  10  13   1     6223.01     6441.30    157.02 o 
  11  13   1     4991.16     4893.61    183.79 o 
  12  13   1     4048.75     4101.81    397.01 o 
 -12  14   1      613.32      671.15     90.24 o 
 -11  14   1     3489.18     3422.02    201.27 o 
 -10  14   1     7257.33     7237.08    188.33 o 
  -9  14   1     9771.56     9188.22    177.45 o 
  -8  14   1    16939.43    17069.62    266.67 o 
  -7  14   1     9074.99     8906.20    165.92 o 
  -6  14   1     1071.21     1120.06     58.22 o 
  -5  14   1        3.22       26.18     34.11 o 
  -4  14   1     4351.65     4350.91    102.73 o 
  -3  14   1    13324.75    13892.50    194.62 o 
  -2  14   1    40900.16    40099.07    474.17 o 
  -1  14   1     5837.80     5975.43     91.02 o 
   0  14   1    30160.65    28449.34    307.46 o 
   1  14   1    13471.60    13352.00    203.51 o 
   2  14   1     8252.56     8339.58    123.71 o 
   3  14   1      815.64      797.79     42.37 o 
   4  14   1     3363.73     3234.75    110.27 o 
   5  14   1     2892.27     2943.06     88.10 o 
   6  14   1     9676.87     9721.80    172.34 o 
   7  14   1    10080.10    10296.85    213.73 o 
   8  14   1     8197.14     7894.19    170.29 o 
   9  14   1     2172.24     2229.15     93.00 o 
  10  14   1      557.82      584.65     64.14 o 
  11  14   1       61.57      123.57     65.96 o 
  12  14   1     1811.92     2065.34    189.23 o 
 -11  15   1      977.45     1158.26    101.30 o 
 -10  15   1      607.20      650.72     74.86 o 
  -9  15   1       29.28       38.81     45.79 o 
  -8  15   1      253.94      259.98     49.93 o 
  -7  15   1     7239.88     7316.09    150.42 o 
  -6  15   1     2869.66     2792.48     90.21 o 
  -5  15   1     7392.36     7589.38    146.33 o 
  -4  15   1     9737.25     9296.59    188.03 o 
  -3  15   1    13574.75    13555.48    226.63 o 
  -2  15   1     1122.73     1180.01     63.77 o 
  -1  15   1     1127.02     1109.72     43.86 o 
   0  15   1      330.40      445.40     40.39 o 
   1  15   1     5664.44     5436.98    120.56 o 
   2  15   1     6263.96     6570.23    115.76 o 
   3  15   1     8587.69     8230.52    161.31 o 
   4  15   1     5522.44     5204.74    114.86 o 
   5  15   1     5220.44     5252.21    146.00 o 
   6  15   1     1922.28     2004.14     76.05 o 
   7  15   1       34.17      -21.87     39.54 o 
   8  15   1     3895.31     3496.14    104.03 o 
   9  15   1     2316.50     2394.74    110.71 o 
  10  15   1     1600.23     1574.25     87.90 o 
  11  15   1     2716.52     2799.57    115.13 o 
 -11  16   1      237.91      269.84     76.26 o 
 -10  16   1       31.42      -40.28     55.87 o 
  -9  16   1      109.04       32.52     48.31 o 
  -8  16   1      481.32      526.10     56.89 o 
  -7  16   1       63.49       37.54     43.31 o 
  -6  16   1      102.43      207.78     46.09 o 
  -5  16   1        7.09       42.69     39.32 o 
  -4  16   1      142.04      174.99     40.98 o 
  -3  16   1      295.16      274.33     44.36 o 
  -2  16   1     3027.86     3014.47     85.74 o 
  -1  16   1       25.61       58.61     34.30 o 
   0  16   1      941.85      902.03     44.45 o 
   1  16   1     2236.17     2230.74     64.53 o 
   2  16   1     2089.61     2102.31     71.78 o 
   3  16   1        4.23       56.65     35.76 o 
   4  16   1     1751.88     1703.55     68.77 o 
   5  16   1      413.06      406.41     47.46 o 
   6  16   1     1323.47     1460.02     68.75 o 
   7  16   1      641.74      701.00     57.94 o 
   8  16   1       19.53      -26.07     44.84 o 
   9  16   1       11.65      -48.37     48.37 o 
  10  16   1       56.25       33.53     56.75 o 
  11  16   1        2.09        6.68     67.59 o 
 -11  17   1      674.26      562.98     90.31 o 
 -10  17   1      288.43      420.34     81.03 o 
  -9  17   1       77.67      145.45     54.32 o 
  -8  17   1      331.17      295.20     54.19 o 
  -7  17   1       53.75       26.03     44.37 o 
  -6  17   1     2643.52     2830.43     93.10 o 
  -5  17   1     4933.24     4721.87    118.81 o 
  -4  17   1     1439.28     1497.23     67.89 o 
  -3  17   1      170.94      274.12     44.11 o 
  -2  17   1      423.88      561.36     58.65 o 
  -1  17   1     3477.11     3749.37     93.58 o 
   1  17   1     2889.50     2851.95     83.44 o 
   2  17   1     3698.64     3466.08     93.71 o 
   3  17   1     2265.40     2119.97     75.34 o 
   4  17   1     1790.23     1707.21     75.98 o 
   5  17   1     1241.67     1294.53     68.91 o 
   6  17   1        7.48       -7.76     41.06 o 
   7  17   1       10.10        5.16     44.80 o 
   8  17   1       70.56      101.35     51.69 o 
   9  17   1      748.29      742.97     71.35 o 
  10  17   1      878.61     1034.09    135.81 o 
  11  17   1      179.60      158.27     80.90 o 
 -10  18   1     4369.53     4292.79    167.75 o 
  -9  18   1     5304.81     5170.95    138.87 o 
  -8  18   1     3529.84     3379.97    109.70 o 
  -7  18   1     4845.94     5069.71    130.35 o 
  -6  18   1     1754.30     1928.48     98.05 o 
  -5  18   1       20.56       22.54     41.71 o 
  -4  18   1     4348.80     4233.96    108.99 o 
  -3  18   1     8604.46     8838.53    192.25 o 
  -2  18   1    10257.75    10437.76    179.49 o 
  -1  18   1    10049.30     9650.64    203.89 o 
   0  18   1     6900.79     6984.08    136.38 o 
   1  18   1     2216.57     2545.70     89.68 o 
   2  18   1     1143.97     1180.53     66.81 o 
   3  18   1      300.99      301.65     50.66 o 
   4  18   1       57.28      115.47     41.71 o 
   5  18   1     9487.61     9724.58    180.70 o 
   6  18   1     5256.42     5438.96    132.01 o 
   7  18   1     5020.63     4878.75    126.86 o 
   8  18   1     3794.28     3957.45    127.72 o 
   9  18   1     2755.77     2913.38    114.44 o 
  10  18   1      357.82      383.51     82.78 o 
 -10  19   1     1039.64     1238.61    110.47 o 
  -9  19   1       46.84       21.42     58.12 o 
  -8  19   1     1072.44     1093.90     74.12 o 
  -7  19   1     3310.99     3414.33    110.19 o 
  -6  19   1     8174.63     8472.68    171.94 o 
  -5  19   1     9587.10     9385.17    178.38 o 
  -4  19   1     5241.15     5448.03    128.27 o 
  -3  19   1     4814.28     5019.38    120.45 o 
  -2  19   1     1615.43     1856.55    121.17 o 
  -1  19   1       58.27      360.94     89.06 o 
   0  19   1     3590.12     4042.29    111.79 o 
   1  19   1     7486.45     7413.13    236.23 o 
   2  19   1     7987.94     7565.18    164.37 o 
   3  19   1    14908.07    15417.70    269.46 o 
   4  19   1    13083.39    12950.03    218.28 o 
   5  19   1     7360.48     7223.50    152.66 o 
   6  19   1      859.41      907.72     65.58 o 
   7  19   1       19.10       50.03     47.22 o 
   8  19   1      887.61      859.00     77.27 o 
   9  19   1     3190.76     3452.54    127.83 o 
  10  19   1     4519.42     5367.93    170.80 o 
  -9  20   1     2967.87     2817.22    127.33 o 
  -8  20   1     2348.81     2188.48    109.49 o 
  -7  20   1     2371.71     2320.56     94.43 o 
  -6  20   1      721.40      650.29     62.69 o 
  -5  20   1       28.69      -28.33     44.57 o 
  -4  20   1     1789.86     1800.47     77.20 o 
  -3  20   1     3945.97     3842.60    145.88 o 
  -2  20   1     6713.79     6130.02    161.80 o 
  -1  20   1    13688.30    13302.82    264.07 o 
   0  20   1     6023.48     5606.28    231.06 o 
   1  20   1     4205.08     4117.86    149.87 o 
   2  20   1      312.49      339.04     53.33 o 
   3  20   1      260.69      244.58     52.98 o 
   4  20   1     1784.38     1633.72    109.94 o 
   5  20   1     5715.03     5548.98    135.22 o 
   6  20   1     5364.87     5204.62    132.85 o 
   7  20   1     5080.79     4954.69    132.31 o 
   8  20   1     3483.65     3678.02    134.28 o 
   9  20   1     2593.70     2827.39    124.39 o 
  -8  21   1      690.45      647.93     69.66 o 
  -7  21   1      425.46      480.61     67.34 o 
  -6  21   1      918.43      935.29     74.54 o 
  -5  21   1      864.10      847.38     71.46 o 
  -4  21   1     1582.91     1395.24    103.10 o 
  -3  21   1      369.04      315.40     61.11 o 
  -2  21   1       15.34       24.31     49.75 o 
  -1  21   1      239.86      261.89     54.60 o 
   0  21   1     1680.38     1534.97     98.79 o 
   1  21   1     1422.34     1461.28    101.64 o 
   2  21   1     1185.49     1036.30     78.41 o 
   3  21   1     1833.92     1956.16     90.15 o 
   4  21   1     1925.62     2116.36     96.83 o 
   5  21   1      530.99      491.44     66.49 o 
   6  21   1       95.89      105.13     58.17 o 
   7  21   1      171.82      150.82     56.11 o 
   8  21   1       27.16      -23.14     62.62 o 
  -8  22   1       94.77       25.48     57.34 o 
  -7  22   1        4.35       -6.20     53.57 o 
  -6  22   1       23.69       39.26     64.46 o 
  -5  22   1        2.59      -56.18     56.18 o 
  -4  22   1       59.38       45.81     61.76 o 
  -3  22   1       30.75      -20.38     54.53 o 
  -2  22   1      395.78      258.96     60.04 o 
  -1  22   1      115.85      120.90     53.90 o 
   0  22   1      199.89      180.75     65.98 o 
   1  22   1       40.18      160.23     56.82 o 
   2  22   1      791.28      966.06     81.14 o 
   3  22   1       37.52       42.98     55.54 o 
   4  22   1        1.22       43.26     57.92 o 
   5  22   1      238.62      211.48     61.65 o 
   6  22   1      185.42      161.16     64.66 o 
   7  22   1       47.49        8.60     69.42 o 
   8  22   1       11.81        6.22     77.37 o 
  -7  23   1     1231.24     1367.93    102.63 o 
  -6  23   1     1807.18     1912.24    110.30 o 
  -5  23   1     3089.57     3179.09    132.22 o 
  -4  23   1     2474.20     2633.46    127.81 o 
  -3  23   1      736.56      795.55     77.63 o 
  -2  23   1      302.42      550.97     68.79 o 
  -1  23   1       27.14      390.00     85.21 o 
   1  23   1     2113.17     2009.54    114.05 o 
   2  23   1     3117.78     3358.29    127.85 o 
   3  23   1     2708.45     2619.47    119.26 o 
   4  23   1     3845.07     3679.16    138.90 o 
   5  23   1     2095.55     2280.91    115.86 o 
   6  23   1      242.58      144.72     65.77 o 
   7  23   1      176.41      186.69     81.74 o 
  -6  24   1      574.98      741.85     87.30 o 
  -5  24   1       57.63       84.10     63.00 o 
  -4  24   1     1163.56     1264.84     99.30 o 
  -3  24   1     3626.28     3776.53    139.00 o 
  -2  24   1     5438.88     4795.93    174.84 o 
  -1  24   1     8867.96     8854.92    350.06 o 
   0  24   1     8841.63     8599.44    386.71 o 
   1  24   1     3030.93     3054.78    138.88 o 
   2  24   1      433.83      685.48     76.19 o 
   3  24   1       94.88      113.18     73.73 o 
   4  24   1     1063.65     1264.34     95.50 o 
   5  24   1     2605.78     2756.33    128.79 o 
   6  24   1     3659.05     3924.51    171.66 o 
  -5  25   1     5275.65     5392.58    178.27 o 
  -4  25   1     4745.83     4766.61    164.64 o 
  -3  25   1     1262.00     1145.96     90.63 o 
  -2  25   1      709.33      702.21    124.58 o 
  -1  25   1       90.08      447.43     84.18 o 
   0  25   1     2021.35     2575.45    198.63 o 
   1  25   1     2565.41     2341.72    146.32 o 
   2  25   1     4111.32     4483.23    177.36 o 
   3  25   1     3327.85     3228.96    153.73 o 
   4  25   1     4823.79     5037.51    170.19 o 
   5  25   1     1698.41     1885.43    118.35 o 
  -3  26   1     1392.11     1496.68    119.35 o 
  -2  26   1      946.47      667.90     97.25 o 
  -1  26   1     3006.29     3646.22    162.51 o 
   0  26   1     2475.92     2513.54    139.67 o 
   1  26   1      980.57      951.73    103.51 o 
   2  26   1      229.02      283.54     87.64 o 
   3  26   1      369.95      371.97     91.81 o 
 -14   0   2      101.20       79.47    105.08 o 
 -13   0   2      224.28      133.98    100.37 o 
 -12   0   2     4513.13     4677.88    176.14 o 
 -11   0   2    14335.97    15062.48    351.84 o 
 -10   0   2    25410.94    26391.49    660.87 o 
  -9   0   2    19386.87    19455.50    312.93 o 
  -8   0   2     7778.63     8417.97    155.85 o 
  -7   0   2     8759.75     8241.81    147.59 o 
  -6   0   2        7.62       40.66     19.56 o 
  -5   0   2    10455.33    11557.72    181.12 o 
  -4   0   2    45566.06    46445.60    647.38 o 
  -3   0   2     4168.36     4375.13     74.34 o 
  -2   0   2   129105.92   126193.11   1914.26 o 
   0   0   2    82073.72    77899.77   2035.34 o 
   1   0   2     8492.94     8016.92    132.65 o 
   2   0   2        4.78       39.32     32.45 o 
   3   0   2    13344.93    15403.18    224.53 o 
   4   0   2    60406.14    60191.48    835.61 o 
   5   0   2    39661.95    40204.69    570.36 o 
   6   0   2    21541.10    21611.43    324.68 o 
   7   0   2     8030.02     7301.04    136.44 o 
   8   0   2    13233.61    13488.21    229.04 o 
   9   0   2     3512.54     3495.46    108.82 o 
  10   0   2     6045.23     5791.06    184.76 o 
  11   0   2     4803.65     4540.70    169.55 o 
  12   0   2     4096.67     4243.73    198.69 o 
  13   0   2     6901.05     7109.92    295.86 o 
  14   0   2     6427.01     7312.60    321.86 o 
 -14   1   2     2899.35     3096.29    144.27 o 
 -13   1   2     2843.17     3293.19    158.56 o 
 -12   1   2     2302.69     2433.68     95.09 o 
 -11   1   2     2312.11     2377.07     92.60 o 
 -10   1   2       62.18       73.71     36.68 o 
  -9   1   2     2857.17     2869.27     63.71 o 
  -8   1   2     1063.84     1126.98     35.29 o 
  -7   1   2    23454.93    23776.77    253.36 o 
  -6   1   2    11066.37    11347.75    129.98 o 
  -5   1   2    40060.91    38772.45    388.30 o 
  -4   1   2     7865.68     7899.54     89.04 o 
  -3   1   2     5803.18     6707.19     74.47 o 
  -2   1   2    20539.53    18394.99    205.57 o 
  -1   1   2    32172.68    29017.75    316.63 o 
   0   1   2    50906.72    57360.45    716.23 o 
   1   1   2    86003.51    86261.70   1000.18 o 
   2   1   2    60241.10    61645.44    671.45 o 
   3   1   2    28259.38    31644.61    314.38 o 
   4   1   2    28403.27    26445.28    268.09 o 
   6   1   2     1136.82     1110.07     30.52 o 
   7   1   2      506.33      550.02     25.50 o 
   8   1   2    13545.14    13734.38    163.97 o 
   9   1   2    17311.78    17288.96    231.10 o 
  10   1   2    18085.42    18743.54    296.33 o 
  11   1   2     4989.88     5041.20    127.61 o 
  12   1   2     2248.43     2406.32    106.10 o 
  13   1   2      913.96     1012.44     96.87 o 
  14   1   2      134.35      105.30     94.99 o 
 -14   2   2      168.02      281.37     93.84 o 
 -13   2   2      232.30      262.39     81.04 o 
 -12   2   2      482.53      567.18     55.21 o 
 -11   2   2     1945.51     1809.94     73.41 o 
 -10   2   2     3128.15     3194.85    101.80 o 
  -9   2   2     1681.83     1649.25     52.19 o 
  -8   2   2      393.87      494.09     26.95 o 
  -7   2   2     4122.02     4125.76     68.06 o 
  -6   2   2     4590.17     4736.11     66.61 o 
  -5   2   2     4010.47     4104.06     56.80 o 
  -4   2   2     8474.84     8241.65     97.37 o 
  -2   2   2    10512.80     9749.17    102.33 o 
  -1   2   2     4163.39     4205.91     54.21 o 
   0   2   2     8181.04     9169.52    113.73 o 
   1   2   2      495.88      318.35     11.58 o 
   4   2   2    19401.42    17062.37    178.52 o 
   5   2   2     4500.17     4586.27     66.47 o 
   6   2   2     9844.88    10231.31    120.99 o 
   7   2   2     2161.46     1978.85     52.45 o 
   8   2   2      103.36      110.72     24.91 o 
   9   2   2      696.01      677.11     44.67 o 
  10   2   2      720.92      775.31     71.59 o 
  11   2   2      835.50      903.56     77.75 o 
  12   2   2      694.05      775.11     63.59 o 
  13   2   2     1001.88     1035.86    107.11 o 
  14   2   2      924.87      703.54    147.77 o 
 -14   3   2       50.52       52.11     86.68 o 
 -13   3   2      212.89      223.19     83.60 o 
 -12   3   2      242.30      359.15     50.63 o 
 -11   3   2        6.71      -40.12     40.12 o 
 -10   3   2      639.22      561.71     48.32 o 
  -9   3   2      740.82      710.00     36.42 o 
  -8   3   2     1737.89     1647.63     48.16 o 
  -7   3   2       36.99       47.59     16.75 o 
  -6   3   2     2722.76     2474.58     45.27 o 
  -5   3   2     1801.80     1963.88     52.60 o 
  -4   3   2      217.23      311.12     13.92 o 
  -3   3   2    10356.82     9900.02    112.32 o 
  -2   3   2    17126.38    14208.80    154.41 o 
   1   3   2    11233.73    11821.24    129.75 o 
   2   3   2     8879.97     9560.09    108.68 o 
   3   3   2     6055.76     5755.34     72.52 o 
   4   3   2     4688.65     4575.77     64.00 o 
   5   3   2     2151.90     1903.01     38.02 o 
   6   3   2      196.17      166.66     18.11 o 
   7   3   2      472.84      442.92     25.99 o 
   8   3   2      566.91      645.04     33.26 o 
   9   3   2      218.79      167.60     31.18 o 
  10   3   2      874.60      915.20     55.09 o 
  11   3   2      683.46      643.99     56.05 o 
  12   3   2      448.66      437.23     63.94 o 
  13   3   2       41.18      105.97    101.52 o 
  14   3   2        2.09       87.48     85.85 o 
 -14   4   2      211.31      245.08     95.85 o 
 -13   4   2      327.92      449.59     97.78 o 
 -12   4   2     2850.80     2778.17    120.16 o 
 -11   4   2     3936.17     3970.34     99.09 o 
 -10   4   2     7114.99     6906.11    152.34 o 
  -9   4   2     3498.14     3354.18     92.17 o 
  -8   4   2     2244.79     2072.02     52.08 o 
  -7   4   2      185.57      196.64     21.85 o 
  -6   4   2     2130.81     2159.47     42.41 o 
  -5   4   2      862.21     1099.85     32.90 o 
  -4   4   2    26706.00    26966.74    273.72 o 
  -3   4   2    12155.38    12483.41    132.83 o 
  -2   4   2    30486.38    31097.35    345.77 o 
  -1   4   2    14208.55    16555.76    251.36 o 
   0   4   2     9899.04     9586.71    116.63 o 
   1   4   2     4309.96     4915.09     62.62 o 
   3   4   2    57072.93    57561.19    564.32 o 
   4   4   2     9855.06    11542.47    127.99 o 
   5   4   2    22232.90    21240.14    223.96 o 
   6   4   2    11802.24    12161.52    141.24 o 
   7   4   2    18070.47    18366.25    217.44 o 
   8   4   2     6483.43     6650.40    102.57 o 
   9   4   2      403.83      462.26     36.89 o 
  10   4   2       66.24       70.14     39.87 o 
  11   4   2     1089.72     1097.17     69.20 o 
  12   4   2     2258.58     2383.57    113.63 o 
  13   4   2     2431.39     2444.70    144.75 o 
 -13   5   2     4447.76     4290.08    236.70 o 
 -12   5   2     3610.81     3832.76    143.29 o 
 -11   5   2      859.90      800.73     58.15 o 
 -10   5   2     1021.24     1058.80     53.54 o 
  -9   5   2      656.95      699.85     38.98 o 
  -8   5   2     8563.57     8673.45    122.96 o 
  -7   5   2    21493.60    22575.36    275.25 o 
  -6   5   2    32013.04    31496.46    325.22 o 
  -5   5   2    40936.23    42562.53    451.80 o 
  -4   5   2    28414.25    29217.20    313.75 o 
  -3   5   2    12625.49    12163.36    139.33 o 
  -2   5   2     8179.45     7433.71     96.45 o 
  -1   5   2     4915.83     5589.96     71.86 o 
   0   5   2    77290.02    84132.66   1200.54 o 
   1   5   2   128852.83   140696.50   1499.99 o 
   2   5   2    57761.71    61607.05    638.07 o 
   3   5   2    92585.59    96632.84    939.38 o 
   4   5   2    17651.63    19149.19    202.03 o 
   5   5   2     4262.60     4274.39     62.83 o 
   6   5   2     1003.53     1135.83     32.98 o 
   7   5   2    12205.72    12458.07    159.53 o 
   8   5   2    12210.17    12125.85    230.24 o 
   9   5   2    16597.28    16356.36    239.27 o 
  10   5   2    10541.60    10556.70    179.05 o 
  11   5   2     5588.53     5579.08    133.86 o 
  12   5   2     2919.57     3134.73    116.97 o 
  13   5   2      109.02       92.49     75.50 o 
 -13   6   2     1209.35     1092.72    212.59 o 
 -12   6   2     3730.37     3462.65    166.93 o 
 -11   6   2     6590.03     6326.66    142.39 o 
 -10   6   2     9829.90    10183.23    172.24 o 
  -9   6   2     5008.87     4821.43     92.67 o 
  -8   6   2     6146.48     6269.48    105.00 o 
  -7   6   2     3103.18     2972.75     61.41 o 
  -6   6   2      104.64      123.18     20.03 o 
  -5   6   2     1413.67     1533.27     39.62 o 
  -4   6   2    33087.05    33073.32    353.90 o 
  -3   6   2    52541.30    55723.34    617.27 o 
  -2   6   2    65924.15    69940.02    722.99 o 
  -1   6   2    60827.94    64650.23    669.79 o 
   0   6   2     7091.71     7504.37     89.23 o 
   1   6   2    23250.35    24789.57    309.92 o 
   2   6   2     1274.32     1557.34     44.99 o 
   3   6   2     8210.55     7681.65     91.13 o 
   4   6   2    30247.10    32202.91    328.37 o 
   5   6   2    58543.61    61853.64    615.44 o 
   6   6   2    26271.67    27114.64    303.95 o 
   7   6   2    24371.95    25241.66    289.84 o 
   8   6   2     7252.85     7611.96    116.58 o 
   9   6   2     1765.61     1799.71     63.47 o 
  10   6   2       13.44      -18.95     37.83 o 
  11   6   2     3596.32     3661.97    109.38 o 
  12   6   2     4809.22     4517.38    136.72 o 
  13   6   2     4873.80     4641.55    255.79 o 
 -13   7   2      984.67     1078.98    107.56 o 
 -12   7   2     1968.67     1758.63    100.21 o 
 -11   7   2      786.16      805.32     60.83 o 
 -10   7   2       14.80      -34.23     34.23 o 
  -9   7   2      381.76      498.29     38.48 o 
  -8   7   2     4078.43     4274.21     83.75 o 
  -7   7   2     7117.66     7071.59    104.78 o 
  -6   7   2    17089.20    17258.91    238.57 o 
  -5   7   2     4429.75     4396.89     73.31 o 
  -4   7   2     5764.77     5809.42     85.75 o 
  -3   7   2     6013.99     6469.25     86.70 o 
  -2   7   2      529.47      452.50     23.81 o 
   0   7   2     5272.08     6072.79     75.48 o 
   1   7   2    35542.04    36015.21    383.35 o 
   2   7   2     8989.82    10171.91    123.49 o 
   3   7   2    22699.41    22161.52    231.60 o 
   4   7   2    15689.72    15794.13    172.60 o 
   6   7   2       10.74       34.29     20.58 o 
   7   7   2     2632.40     2483.96     59.59 o 
   8   7   2     2301.78     2132.57     86.65 o 
   9   7   2     9369.16     9446.00    162.09 o 
  10   7   2     1902.01     2013.38    142.82 o 
  11   7   2      515.12      557.93     55.49 o 
  12   7   2      528.64      594.34     75.32 o 
  13   7   2       87.82       13.28    183.55 o 
 -13   8   2       17.07       94.96    105.36 o 
 -12   8   2       77.90       66.38     57.11 o 
 -11   8   2        7.31      -12.05     45.87 o 
 -10   8   2     1249.35     1376.46     67.91 o 
  -9   8   2       18.84       24.70     29.92 o 
  -8   8   2       78.96       68.22     29.22 o 
  -7   8   2      112.57      182.52     28.96 o 
  -6   8   2       54.81       96.52     23.96 o 
  -5   8   2      228.67      226.64     20.65 o 
  -4   8   2      803.75      497.97     43.90 o 
  -3   8   2     1042.47      783.60     48.76 o 
  -2   8   2     1747.05     1709.08     40.37 o 
  -1   8   2    19028.37    19219.13    217.10 o 
   1   8   2     3804.55     3083.49     50.03 o 
   2   8   2     7674.39     6695.49     91.21 o 
   3   8   2     2635.17     2011.59     40.17 o 
   4   8   2     1606.25     1387.89     56.79 o 
   5   8   2     1056.36     1131.22     35.65 o 
   6   8   2      251.47      217.82     26.59 o 
   7   8   2      130.22      108.24     27.87 o 
   8   8   2     1148.13     1125.83     48.84 o 
   9   8   2      456.42      373.13     40.13 o 
  10   8   2       24.79       52.66     39.60 o 
  11   8   2      466.39      510.96     73.45 o 
  12   8   2      184.87      156.80     60.08 o 
  13   8   2      248.36      147.41     91.53 o 
 -13   9   2     1317.74     1200.16    156.90 o 
 -12   9   2      355.39      418.37     74.39 o 
 -11   9   2       10.03      -24.76     46.33 o 
 -10   9   2        6.00      -25.48     44.59 o 
  -9   9   2       81.92      132.15     34.21 o 
  -8   9   2     1028.46     1083.02     51.07 o 
  -7   9   2     9025.16     8843.95    137.98 o 
  -6   9   2     2779.20     2729.98     58.81 o 
  -5   9   2     5021.15     4751.49     85.98 o 
  -4   9   2    13340.79    13499.11    163.32 o 
  -3   9   2     8219.22     8117.52    112.86 o 
  -2   9   2     1951.68     1842.36     43.17 o 
  -1   9   2     7619.04     8183.19    108.60 o 
   0   9   2     5468.52     4704.59     67.37 o 
   1   9   2     8897.23    10313.49    121.56 o 
   2   9   2    32545.09    31810.60    327.04 o 
   3   9   2     4097.78     4247.80     63.51 o 
   4   9   2     1427.83     1303.32     33.74 o 
   5   9   2      843.60      851.51     33.13 o 
   6   9   2     2638.00     2663.45     66.65 o 
   7   9   2      896.69      904.37     43.68 o 
   8   9   2     4244.07     4180.10     90.54 o 
   9   9   2     1550.65     1555.45     70.11 o 
  10   9   2     1863.41     1916.13     78.84 o 
  11   9   2     3894.43     3816.55    130.88 o 
  12   9   2      732.34      710.78     77.18 o 
  13   9   2       16.48       -8.06     96.51 o 
 -13  10   2      703.38      703.32    107.62 o 
 -12  10   2     3942.19     3960.49    151.06 o 
 -11  10   2     6324.24     6472.05    205.35 o 
 -10  10   2     4551.83     4829.34    139.47 o 
  -9  10   2    18490.78    19279.97    299.80 o 
  -8  10   2    13376.71    13163.32    192.14 o 
  -7  10   2     1216.51     1305.59     50.97 o 
  -6  10   2        3.68       20.82     25.16 o 
  -5  10   2     3417.16     3037.93     69.43 o 
  -4  10   2     3212.95     3376.64     61.87 o 
  -3  10   2    55620.78    54812.41    582.40 o 
  -2  10   2    24570.65    23154.13    273.18 o 
  -1  10   2    12524.53    12151.51    147.88 o 
   0  10   2    26417.26    25588.39    270.15 o 
   1  10   2     4673.50     4939.80     81.84 o 
   2  10   2      892.67      879.96     27.65 o 
   3  10   2    10108.52     9532.94    116.76 o 
   4  10   2    13833.76    13711.60    184.13 o 
   5  10   2    12845.95    13193.52    181.46 o 
   6  10   2    16306.26    16963.52    226.21 o 
   7  10   2    10807.50    10739.12    186.33 o 
   8  10   2     4075.78     4132.56     92.10 o 
   9  10   2      323.34      441.74     69.59 o 
  10  10   2      175.21      179.72     48.34 o 
  11  10   2     1468.24     1518.59     92.59 o 
  12  10   2     4906.05     5252.75    165.05 o 
  13  10   2     3492.96     3636.66    206.66 o 
 -12  11   2     2275.01     2286.45    122.93 o 
 -11  11   2      785.91      814.54     74.48 o 
 -10  11   2       33.43       26.27     50.48 o 
  -9  11   2      759.12      731.45     53.86 o 
  -8  11   2    13871.51    14289.83    223.20 o 
  -7  11   2    16710.89    17237.18    234.71 o 
  -6  11   2    21618.07    21311.03    273.29 o 
  -5  11   2    17127.45    17078.73    224.67 o 
  -4  11   2    30154.95    30113.64    361.11 o 
  -3  11   2     3693.80     3919.22    107.63 o 
  -2  11   2      123.13      103.88     21.87 o 
  -1  11   2     5396.63     5731.15     85.66 o 
   0  11   2    21155.65    20063.92    219.71 o 
   1  11   2    23480.46    24262.32    260.36 o 
   2  11   2    74548.40    76784.11    808.71 o 
   3  11   2    18026.65    17467.88    209.95 o 
   4  11   2     3781.35     3686.99     80.24 o 
   5  11   2      849.09      799.82     40.29 o 
   6  11   2       27.40       99.17     29.48 o 
   7  11   2     3468.89     3413.56    108.53 o 
   8  11   2    14382.92    14652.79    249.89 o 
   9  11   2     8039.01     7726.75    165.27 o 
  10  11   2     7225.30     6969.23    158.09 o 
  11  11   2     7086.62     7273.42    190.25 o 
  12  11   2     1583.50     1457.94     99.20 o 
 -12  12   2     1659.71     1501.27    104.59 o 
 -11  12   2     4115.37     3945.20    175.49 o 
 -10  12   2     5257.96     5036.27    151.27 o 
  -9  12   2    12304.37    12441.92    229.17 o 
  -8  12   2     7661.67     7338.56    144.40 o 
  -7  12   2     2048.92     1761.41     66.88 o 
  -6  12   2       18.55       -0.05     28.74 o 
  -5  12   2     3822.26     3587.34    109.03 o 
  -4  12   2     1285.86     1458.15     77.13 o 
  -3  12   2    35251.85    32900.22    367.19 o 
  -2  12   2    14236.23    14569.49    182.00 o 
  -1  12   2    17920.21    18129.88    203.29 o 
   0  12   2    12827.46    12526.70    157.52 o 
   1  12   2     6475.10     6488.60     92.35 o 
   2  12   2      109.38      181.85     25.70 o 
   3  12   2     3654.31     3549.01     70.56 o 
   4  12   2     8406.91     8156.55    129.66 o 
   5  12   2     2626.32     2713.63     69.80 o 
   6  12   2    19179.64    18687.31    250.73 o 
   7  12   2     8452.68     8719.34    158.99 o 
   8  12   2     1583.79     1668.78     81.49 o 
   9  12   2       52.24       34.72     43.27 o 
  10  12   2       23.60       40.90     47.94 o 
  11  12   2      585.44      656.00     77.12 o 
  12  12   2     4659.56     4953.95    166.56 o 
 -12  13   2      171.10      220.19     74.15 o 
 -11  13   2       56.17       35.35     62.16 o 
 -10  13   2       17.77       59.39     51.30 o 
  -9  13   2       47.31       41.84     50.78 o 
  -8  13   2     1878.83     1939.48     75.34 o 
  -7  13   2      637.87      533.18     48.78 o 
  -6  13   2      611.22      658.41     56.63 o 
  -5  13   2      737.09      799.15     44.08 o 
  -4  13   2     3862.20     3878.12     85.55 o 
  -3  13   2      277.58      357.44     36.29 o 
  -2  13   2      404.68      464.45     31.91 o 
  -1  13   2      994.88     1021.39     36.03 o 
   0  13   2     1519.83     1844.32     45.97 o 
   1  13   2     3126.63     3296.75     64.09 o 
   2  13   2    12842.85    13214.81    171.10 o 
   3  13   2      348.65      425.02     34.90 o 
   4  13   2      786.92      903.55     49.25 o 
   5  13   2     1533.07     1468.40     54.60 o 
   6  13   2      109.20       54.71     35.38 o 
   7  13   2      421.24      388.29     45.46 o 
   8  13   2     1473.12     1526.68     74.96 o 
   9  13   2      803.50      885.15     74.96 o 
  10  13   2      641.95      537.74     61.73 o 
  11  13   2     1024.14     1127.54     90.37 o 
  12  13   2      201.06      204.46     97.98 o 
 -12  14   2       39.88       -7.78     67.32 o 
 -11  14   2      487.21      455.10     78.66 o 
 -10  14   2     1589.14     1790.89     90.20 o 
  -9  14   2      164.10      125.80     54.74 o 
  -8  14   2      307.48      333.62     50.32 o 
  -7  14   2       87.28       92.49     41.02 o 
  -6  14   2      676.68      637.07     50.74 o 
  -5  14   2      106.23      114.20     37.05 o 
  -4  14   2     2904.09     2767.20     73.96 o 
  -3  14   2       67.10       77.99     29.63 o 
  -2  14   2      810.15      852.18     40.72 o 
  -1  14   2     2476.86     2353.23     59.53 o 
   0  14   2      410.88      498.72     29.30 o 
   1  14   2       84.04      119.34     26.38 o 
   2  14   2      629.99      698.90     36.95 o 
   3  14   2      183.39      239.14     33.16 o 
   4  14   2     1084.08     1174.05     50.29 o 
   5  14   2      527.78      550.70     46.50 o 
   6  14   2       83.60       93.02     39.15 o 
   7  14   2      765.21      751.33     56.19 o 
   8  14   2     2634.20     2455.15     93.12 o 
   9  14   2      797.29      832.59     67.22 o 
  10  14   2       99.71       37.17     51.41 o 
  11  14   2      108.09       73.03     65.98 o 
  12  14   2      140.12      175.76     91.49 o 
 -11  15   2      439.35      418.99     78.27 o 
 -10  15   2       50.96       22.80     50.82 o 
  -9  15   2     1151.15     1261.52     84.34 o 
  -8  15   2     4699.94     4758.58    122.68 o 
  -7  15   2     4427.21     4430.19    114.56 o 
  -6  15   2    16177.53    16492.97    255.06 o 
  -5  15   2    14089.41    13248.80    212.63 o 
  -4  15   2     7174.24     7358.55    165.26 o 
  -3  15   2     1268.76     1247.99     58.49 o 
  -2  15   2        1.01       64.76     29.75 o 
  -1  15   2      438.40      371.89     51.88 o 
   0  15   2     6300.46     6681.30    117.19 o 
   1  15   2    12851.82    12691.86    169.47 o 
   2  15   2    12655.54    12369.04    286.00 o 
   3  15   2     9873.96     9897.69    169.50 o 
   4  15   2     2065.56     2107.35     72.95 o 
   5  15   2      138.95      222.41     43.11 o 
   6  15   2        2.95      -36.54     36.54 o 
   7  15   2     2260.22     2412.87     86.14 o 
   8  15   2     2236.65     2110.57     96.30 o 
   9  15   2     3738.77     3676.31    119.65 o 
  10  15   2     3363.30     3522.07    122.08 o 
  11  15   2      896.29      845.59     90.30 o 
 -11  16   2     3998.03     3690.37    240.30 o 
 -10  16   2     5952.68     6114.85    160.70 o 
  -9  16   2     5502.65     5782.85    152.84 o 
  -8  16   2     5963.59     5929.10    187.84 o 
  -7  16   2     1800.52     1630.53     74.53 o 
  -6  16   2       84.15       96.86     42.46 o 
  -5  16   2     3292.46     3032.02     91.25 o 
  -4  16   2    11428.17    11045.99    188.10 o 
  -3  16   2    25114.23    25019.51    408.44 o 
  -2  16   2    23388.76    23243.48    343.56 o 
  -1  16   2    23573.33    23548.72    321.95 o 
   0  16   2     5201.05     5305.13    103.79 o 
   1  16   2     3809.77     3920.91     89.15 o 
   2  16   2     1336.16     1424.61     65.09 o 
   3  16   2     3040.42     3109.75    103.99 o 
   4  16   2     9674.32     9255.60    166.05 o 
   5  16   2    19682.80    19283.13    310.91 o 
   6  16   2    16899.88    17216.95    289.66 o 
   7  16   2     8628.77     8025.16    160.31 o 
   8  16   2     4366.62     4438.18    128.79 o 
   9  16   2      333.26      304.97     69.45 o 
  10  16   2        3.91       36.30     55.04 o 
  11  16   2      709.20      852.13     95.07 o 
 -11  17   2      352.10      407.83     84.06 o 
 -10  17   2        2.72      -45.30     52.31 o 
  -9  17   2      749.42      751.64     68.76 o 
  -8  17   2     4333.63     4452.07    141.57 o 
  -7  17   2     6159.91     6069.47    150.53 o 
  -6  17   2    12823.90    13015.78    221.01 o 
  -5  17   2     8895.28     8590.66    164.64 o 
  -4  17   2     7869.40     8008.06    167.09 o 
  -3  17   2     4109.89     4054.87    111.39 o 
  -2  17   2      135.36      156.74     37.66 o 
  -1  17   2     3700.90     3939.35     91.89 o 
   0  17   2     5671.42     5717.88    110.05 o 
   1  17   2    11586.10    11587.12    206.93 o 
   2  17   2    14199.32    14175.69    267.45 o 
   3  17   2    12035.28    12376.07    205.90 o 
   4  17   2     3421.05     3518.65     99.24 o 
   5  17   2      892.48      877.76     68.01 o 
   6  17   2       97.44      107.78     43.92 o 
   7  17   2     2801.73     2780.86     94.04 o 
   8  17   2     3470.09     3497.52    117.90 o 
   9  17   2     5323.89     5347.87    158.29 o 
  10  17   2     3880.06     3923.57    133.22 o 
 -10  18   2      716.56      675.28     81.42 o 
  -9  18   2     1737.16     1821.29    109.93 o 
  -8  18   2     1755.10     1913.76     86.01 o 
  -7  18   2       28.36       73.67     50.48 o 
  -6  18   2        0.07       52.85     47.21 o 
  -5  18   2       40.12       52.92     46.58 o 
  -4  18   2     1313.40     1188.54     69.78 o 
  -3  18   2     4731.50     4713.82    112.54 o 
  -2  18   2     5579.26     5637.52    133.78 o 
  -1  18   2     5944.61     5691.83    185.00 o 
   0  18   2     1578.94     1773.99     92.96 o 
   1  18   2      293.10      265.10     47.47 o 
   2  18   2       33.94       28.62     42.63 o 
   3  18   2     3664.10     3767.78    138.89 o 
   4  18   2     3788.77     3668.01    171.13 o 
   5  18   2     6550.31     6271.11    138.42 o 
   6  18   2     4094.19     4068.82    114.02 o 
   7  18   2     2786.37     2664.55    103.26 o 
   8  18   2      484.02      532.86     68.04 o 
   9  18   2       16.49       55.02     59.12 o 
  10  18   2        4.61      -61.10     61.10 o 
 -10  19   2      282.41      354.30     75.81 o 
  -9  19   2      110.28      186.99     61.29 o 
  -8  19   2      131.91       95.26     51.12 o 
  -7  19   2      246.86      125.01     51.06 o 
  -6  19   2        1.73      -24.91     42.99 o 
  -5  19   2       83.48       78.61     45.95 o 
  -4  19   2        1.64        5.92     40.38 o 
  -3  19   2      267.98      229.21     49.19 o 
  -2  19   2      492.09      653.33     55.91 o 
   0  19   2        7.87       54.39     38.36 o 
   1  19   2       39.52       33.77     41.68 o 
   2  19   2      301.93      303.15     52.59 o 
   3  19   2      109.57       40.15     47.56 o 
   4  19   2      598.83      621.92     63.55 o 
   5  19   2       70.96       86.36     51.35 o 
   6  19   2       32.23       -5.46     46.01 o 
   7  19   2      313.86      248.96     59.87 o 
   8  19   2      103.66      133.54     58.71 o 
   9  19   2       17.70      -24.45     60.08 o 
  -9  20   2     1883.33     1757.86     97.39 o 
  -8  20   2     1079.90     1063.43     73.80 o 
  -7  20   2      657.61      770.17     66.09 o 
  -6  20   2      349.44      399.26     56.95 o 
  -5  20   2      892.29      839.50     63.19 o 
  -4  20   2     1980.76     2028.20     87.86 o 
  -3  20   2     3038.79     3004.44    101.58 o 
  -2  20   2     4713.10     4758.48    141.80 o 
  -1  20   2     6971.87     6948.32    173.67 o 
   0  20   2      853.11     1216.78     85.38 o 
   1  20   2      282.84      653.90     77.80 o 
   2  20   2       31.20      149.11     49.41 o 
   3  20   2      108.43      186.41     52.40 o 
   4  20   2     4157.17     4532.58    158.45 o 
   5  20   2     4329.86     3917.46    125.66 o 
   6  20   2     2528.76     2543.63     95.10 o 
   7  20   2      743.83      771.80     74.14 o 
   8  20   2      449.41      483.81     71.00 o 
   9  20   2      228.83      266.46     72.73 o 
  -8  21   2     1406.50     1345.76     85.66 o 
  -7  21   2     5001.53     5127.94    158.85 o 
  -6  21   2     7414.17     7201.52    173.01 o 
  -5  21   2     6395.80     6166.88    156.06 o 
  -4  21   2     3193.59     3357.25    110.50 o 
  -3  21   2      772.80      801.38     73.96 o 
  -2  21   2      304.19      537.90     71.44 o 
  -1  21   2     3904.97     4392.50    135.86 o 
   0  21   2     7135.13     7549.85    210.51 o 
   1  21   2     9060.30     8950.04    206.37 o 
   2  21   2     6813.76     6390.10    169.51 o 
   3  21   2     6487.11     6161.68    154.30 o 
   4  21   2     3813.67     3881.81    124.63 o 
   5  21   2       55.34      -26.96     52.65 o 
   6  21   2      389.30      297.35     65.13 o 
   7  21   2      786.00      803.78     89.59 o 
   8  21   2     2001.33     2215.54    110.87 o 
  -8  22   2     1549.24     1677.63     96.25 o 
  -7  22   2     1013.62     1222.95     85.30 o 
  -6  22   2       41.72      -49.79     52.56 o 
  -5  22   2      873.14      888.40     82.79 o 
  -4  22   2     3206.08     3265.05    128.05 o 
  -3  22   2     3998.96     3925.48    136.17 o 
  -2  22   2     8356.12     8485.08    202.80 o 
  -1  22   2     9052.38     8680.95    205.12 o 
   0  22   2     5677.16     5860.61    199.81 o 
   1  22   2      501.86      734.55     71.32 o 
   2  22   2       45.01      107.68     54.15 o 
   3  22   2     1378.97     1319.44     88.45 o 
   4  22   2     7354.78     7184.35    174.11 o 
   5  22   2     6978.27     7106.07    177.71 o 
   6  22   2     5019.92     5017.44    152.03 o 
   7  22   2     3270.69     3182.66    142.55 o 
   8  22   2     2153.83     2062.46    131.59 o 
  -7  23   2     3361.41     3777.88    133.62 o 
  -6  23   2     3918.21     3788.80    172.23 o 
  -5  23   2     3793.92     4098.36    148.55 o 
  -4  23   2      464.76      284.92     66.87 o 
  -3  23   2      167.93      226.23     63.94 o 
  -2  23   2        9.65       79.19     55.55 o 
  -1  23   2     1477.54     1635.66    109.10 o 
   0  23   2     5814.28     5652.32    214.00 o 
   1  23   2     5520.41     5414.28    185.14 o 
   2  23   2     2287.09     2378.52    144.27 o 
   3  23   2     1576.50     1488.13    101.19 o 
   4  23   2     1526.87     1552.52    117.27 o 
   5  23   2      389.60      442.29     69.28 o 
   6  23   2      321.51      281.64     79.19 o 
   7  23   2      613.18      644.28     91.34 o 
  -6  24   2       16.23       10.87     64.68 o 
  -5  24   2      115.09       26.55     63.91 o 
  -4  24   2     1082.39     1147.54     92.49 o 
  -3  24   2      402.13      290.97     65.15 o 
  -2  24   2      607.24      655.03     87.47 o 
  -1  24   2       39.12       74.70     67.81 o 
   0  24   2      338.08      343.62     74.92 o 
   1  24   2      183.24      191.75     69.77 o 
   2  24   2       70.24       51.12     59.98 o 
   3  24   2       37.74        5.28     59.75 o 
   4  24   2      298.85      267.05     72.94 o 
   5  24   2      553.38      423.11     81.21 o 
   6  24   2       76.01       98.07     76.64 o 
  -5  25   2      302.84      331.48     76.39 o 
  -4  25   2      821.33      789.93     87.38 o 
  -3  25   2       54.98      119.14     63.14 o 
  -2  25   2      162.76      162.12     71.35 o 
  -1  25   2       95.25       85.41     71.89 o 
   0  25   2      256.24      400.30     80.61 o 
   1  25   2      947.99     1085.38    103.70 o 
   2  25   2      638.24      616.58    101.78 o 
   3  25   2      130.72       25.55     64.85 o 
   4  25   2       57.82      -15.36     66.61 o 
   5  25   2        5.39       85.03     73.16 o 
  -3  26   2     2381.86     2424.96    139.11 o 
  -2  26   2     2594.21     2855.00    143.82 o 
  -1  26   2     2234.33     2397.38    181.64 o 
   0  26   2     1870.67     2186.41    130.13 o 
   1  26   2     1019.35     1181.16    108.16 o 
   2  26   2       20.18      105.90     77.21 o 
   3  26   2      924.03     1017.64     95.58 o 
 -14   1   3      938.32     1063.53    210.52 o 
 -13   1   3      776.15      693.11     71.92 o 
 -12   1   3      318.78      281.63     55.31 o 
 -11   1   3       21.17       57.60     40.35 o 
 -10   1   3     2065.30     2148.86    129.69 o 
  -9   1   3     1700.39     1640.69     56.49 o 
  -8   1   3     9892.44     9938.94    125.26 o 
  -7   1   3     8490.29     8865.49    116.56 o 
  -6   1   3    10527.94     9988.54    117.28 o 
  -5   1   3     2445.81     2262.01     39.01 o 
  -4   1   3       38.57       68.18     10.91 o 
  -2   1   3      231.31      128.75     10.44 o 
  -1   1   3     8565.37     8535.43    100.75 o 
   0   1   3    10365.01    11026.82    112.41 o 
   1   1   3      326.39      476.99     36.25 o 
   2   1   3    13353.53    14384.24    167.26 o 
   3   1   3     6972.73     6481.96     80.38 o 
   4   1   3      209.16      263.49     17.85 o 
   5   1   3      105.13      133.56     14.38 o 
   6   1   3       88.22       68.86     18.68 o 
   7   1   3     3607.36     3496.48     61.21 o 
   8   1   3     6959.10     7445.32    104.57 o 
   9   1   3     6893.30     6609.83    244.15 o 
  10   1   3     4048.44     4187.70    132.24 o 
  11   1   3     2064.93     2128.22     84.97 o 
  12   1   3      387.18      445.83     58.83 o 
  13   1   3       12.03       15.45     56.70 o 
 -14   2   3      650.00      713.47    132.19 o 
 -13   2   3     1806.43     1921.46    107.87 o 
 -12   2   3     4593.09     4586.14    120.59 o 
 -11   2   3    16223.82    16683.16    268.71 o 
 -10   2   3    12613.17    12575.56    196.07 o 
  -9   2   3     5209.97     5285.19    104.43 o 
  -8   2   3      802.80      803.32     36.73 o 
  -7   2   3       98.77      108.98     18.34 o 
  -6   2   3     3017.32     3007.61     50.24 o 
  -5   2   3    23728.82    22327.18    231.83 o 
  -4   2   3    19329.57    20028.58    217.96 o 
  -3   2   3    59213.64    62100.74    606.74 o 
  -2   2   3    23769.56    23418.21    247.35 o 
  -1   2   3    34148.50    38652.33    398.70 o 
   0   2   3     6138.50     6259.88     68.44 o 
   1   2   3    13240.25    14283.21    154.69 o 
   2   2   3    11925.75    12079.43    134.07 o 
   3   2   3    37127.04    39556.55    414.50 o 
   4   2   3    89718.03    90253.27    879.95 o 
   5   2   3    31563.88    32645.36    333.24 o 
   6   2   3    20102.32    19329.25    210.04 o 
   7   2   3     4380.65     4578.02     80.33 o 
   8   2   3     5461.29     5321.40     96.65 o 
   9   2   3      498.62      503.74     43.20 o 
  10   2   3    11111.17    10784.33    197.22 o 
  11   2   3     8086.93     8112.06    169.02 o 
  12   2   3     6643.69     6723.98    156.78 o 
  13   2   3     5040.18     5307.81    178.16 o 
 -14   3   3     3450.07     3846.83    193.22 o 
 -13   3   3     4281.69     4180.71    153.70 o 
 -12   3   3     1689.48     1812.77     99.58 o 
 -11   3   3       16.05       26.16     40.52 o 
 -10   3   3     4521.33     4704.90    103.52 o 
  -9   3   3     6480.35     6387.73    119.62 o 
  -8   3   3    21545.09    22580.73    262.45 o 
  -7   3   3    25167.81    25382.01    270.18 o 
  -6   3   3    41989.62    43378.91    437.98 o 
  -5   3   3    12854.22    12058.83    141.80 o 
  -4   3   3      541.92      627.29     18.71 o 
  -2   3   3     4102.75     4098.61     73.94 o 
  -1   3   3    31879.80    33174.68    345.96 o 
   0   3   3    87667.16    96669.71   1173.25 o 
   1   3   3    16327.19    15787.61    171.88 o 
   2   3   3     4017.57     4281.80     56.68 o 
   3   3   3    35692.05    34157.98    340.99 o 
   4   3   3     5842.31     6623.63     81.58 o 
   5   3   3     4244.22     4117.56     65.31 o 
   6   3   3     8160.91     7786.00    119.65 o 
   7   3   3    14309.99    14440.69    168.02 o 
   8   3   3    18990.66    19084.89    246.11 o 
   9   3   3    24407.73    25643.88    348.77 o 
  10   3   3    11964.32    11913.10    211.98 o 
  11   3   3     4997.78     5123.84    166.00 o 
  12   3   3      748.03      742.13     68.63 o 
  13   3   3       38.08       31.14     55.21 o 
 -13   4   3     1485.42     1599.36    102.65 o 
 -12   4   3     3510.46     3379.00    134.92 o 
 -11   4   3     7458.59     7659.81    174.87 o 
 -10   4   3     4287.68     4379.73    100.60 o 
  -9   4   3     1113.03     1123.72     60.51 o 
  -8   4   3     2827.59     2834.96     66.21 o 
  -7   4   3     1171.17     1023.60     54.18 o 
  -6   4   3      768.12      822.76     26.15 o 
  -5   4   3    39285.71    38923.14    392.12 o 
  -4   4   3     8301.58     9415.03    106.65 o 
  -3   4   3    21306.40    22734.49    231.63 o 
  -2   4   3    43109.72    44432.25    596.97 o 
  -1   4   3     8751.76    10464.02    133.87 o 
   1   4   3    23758.99    21308.86    228.96 o 
   2   4   3     2430.53     2078.78     36.69 o 
   3   4   3     4817.11     4617.80     60.33 o 
   4   4   3    36496.12    36333.94    366.04 o 
   5   4   3    31368.45    33245.91    340.31 o 
   6   4   3    15207.64    14801.51    167.95 o 
   7   4   3     3767.61     3811.35     69.95 o 
   8   4   3     1574.67     1563.00     51.05 o 
   9   4   3      535.27      490.88     43.58 o 
  10   4   3     2240.29     2353.60     78.96 o 
  11   4   3     2957.09     3073.79    108.91 o 
  12   4   3     3423.39     3601.30    132.01 o 
  13   4   3     3544.93     3485.99    127.95 o 
 -13   5   3       23.09      -17.69     59.78 o 
 -12   5   3      406.46      517.09     63.16 o 
 -11   5   3       26.34       55.79     43.22 o 
 -10   5   3     1308.08     1387.87     66.87 o 
  -9   5   3     1543.97     1422.26     51.12 o 
  -8   5   3       45.09      118.12     24.46 o 
  -7   5   3     1695.44     1617.39     43.90 o 
  -6   5   3     3718.81     3514.03     56.69 o 
  -5   5   3     2392.38     2184.73     40.61 o 
  -4   5   3      117.91       77.33     12.48 o 
  -3   5   3     7958.95     6718.37     80.34 o 
  -2   5   3      144.01       39.84     12.10 o 
   0   5   3     4634.80     3872.97     54.86 o 
   1   5   3     2381.03     2611.51     43.66 o 
   3   5   3    12158.92    10897.84    121.05 o 
   4   5   3      849.65     1153.84     29.16 o 
   5   5   3     1190.53     1387.26     34.93 o 
   6   5   3     5277.45     5574.26     80.37 o 
   7   5   3      287.93      301.44     26.82 o 
   8   5   3     1310.03     1216.52     46.44 o 
   9   5   3     4629.03     4565.32    103.08 o 
  10   5   3      447.60      268.19     45.03 o 
  11   5   3        6.55        3.61     52.27 o 
  12   5   3       52.01       95.74     50.19 o 
  13   5   3        8.43       40.67     57.56 o 
 -13   6   3      240.41      338.29     82.64 o 
 -12   6   3     1471.20     1566.23    100.58 o 
 -11   6   3      665.08      700.19     57.56 o 
 -10   6   3     1138.06     1179.16     66.66 o 
  -9   6   3     1705.28     1720.76     62.61 o 
  -8   6   3       44.65       45.55     23.18 o 
  -7   6   3       17.25       10.84     21.36 o 
  -6   6   3       22.88       44.21     18.35 o 
  -5   6   3      500.56      478.06     19.85 o 
  -4   6   3     6637.51     6247.86     78.82 o 
  -3   6   3    12199.67    12047.76    142.26 o 
  -2   6   3      103.14       89.33     14.00 o 
  -1   6   3     4256.02     3413.82     53.74 o 
   0   6   3     1728.32     1409.30     39.94 o 
   1   6   3     8944.58     7307.43     93.03 o 
   3   6   3     2043.82     2218.54     63.55 o 
   4   6   3    14156.89    15434.23    169.07 o 
   5   6   3     5556.34     5193.76     74.68 o 
   6   6   3     3534.23     3700.14     68.36 o 
   7   6   3     1410.84     1356.52     54.02 o 
   8   6   3     1407.63     1307.74     51.59 o 
   9   6   3      191.52      135.18     39.45 o 
  10   6   3       18.66        6.74     39.34 o 
  11   6   3     2127.00     2178.63     87.54 o 
  12   6   3     1502.09     1463.01     85.25 o 
  13   6   3      221.84      205.95     64.38 o 
 -13   7   3     2909.89     3263.53    162.41 o 
 -12   7   3      419.30      429.31     57.15 o 
 -11   7   3      244.02      278.95     49.71 o 
 -10   7   3      304.69      338.58     47.95 o 
  -9   7   3     2974.28     3206.78    102.46 o 
  -8   7   3     9486.35     9735.65    147.93 o 
  -7   7   3    15356.72    15515.89    191.82 o 
  -6   7   3    19221.01    19510.60    227.73 o 
  -5   7   3     4717.26     4736.90     73.24 o 
  -4   7   3     7134.71     6230.98     80.03 o 
  -3   7   3     6064.29     5738.15     80.73 o 
  -2   7   3    11843.70    12945.08    152.99 o 
  -1   7   3    27347.85    28319.04    327.57 o 
   0   7   3    11340.73    11830.26    158.71 o 
   1   7   3    40678.04    40752.98    432.40 o 
   2   7   3    18488.79    18042.06    204.52 o 
   3   7   3     1432.97     1539.50     38.21 o 
   4   7   3     4774.33     4600.87     66.21 o 
   5   7   3       25.96       83.34     18.13 o 
   6   7   3     5002.20     4879.99     81.64 o 
   7   7   3    13880.05    13869.31    177.31 o 
   8   7   3     6663.62     7129.08    130.14 o 
   9   7   3     8562.61     8402.48    166.56 o 
  10   7   3     7249.92     7440.16    158.11 o 
  11   7   3     3621.18     3444.09    108.94 o 
  12   7   3      162.65      142.40     55.58 o 
  13   7   3      301.72      335.44     82.53 o 
 -13   8   3     3218.89     3179.22    322.25 o 
 -12   8   3     7412.32     7471.04    183.64 o 
 -11   8   3     7174.62     7114.96    158.59 o 
 -10   8   3    11009.33    11120.67    204.62 o 
  -9   8   3     9268.36    10061.26    171.27 o 
  -8   8   3     2924.37     2809.51     80.24 o 
  -7   8   3     1113.35     1088.97     46.82 o 
  -6   8   3     9804.74     9491.38    147.35 o 
  -5   8   3    12042.58    12463.22    197.29 o 
  -4   8   3    51717.00    51741.66    518.78 o 
  -3   8   3    61481.55    65229.88    726.62 o 
  -2   8   3    54036.24    56705.41    596.56 o 
  -1   8   3    19005.59    18646.16    212.35 o 
   0   8   3      380.97      555.84     22.38 o 
   2   8   3    14902.82    14744.04    195.47 o 
   3   8   3    23137.36    23317.68    261.56 o 
   4   8   3    24254.99    25720.95    271.20 o 
   5   8   3    44576.21    43779.79    499.29 o 
   6   8   3    20786.14    22516.59    262.05 o 
   7   8   3     5689.94     5434.43    116.83 o 
   8   8   3       47.15       36.51     32.07 o 
   9   8   3      119.07       70.35     37.77 o 
  10   8   3      710.58      915.69     93.87 o 
  11   8   3     5850.31     5935.85    147.26 o 
  12   8   3     6336.73     6085.03    221.30 o 
  13   8   3     5468.07     5620.05    228.94 o 
 -13   9   3     1662.94     1699.00    128.23 o 
 -12   9   3      375.49      379.83     62.80 o 
 -11   9   3      128.43      175.74     53.11 o 
 -10   9   3     1350.94     1317.21     70.20 o 
  -9   9   3     8292.28     8642.54    157.14 o 
  -8   9   3    12361.26    12337.39    180.71 o 
  -7   9   3    19147.14    19022.64    247.68 o 
  -6   9   3    13097.63    13810.68    199.45 o 
  -5   9   3    16269.57    16047.99    221.99 o 
  -4   9   3     2494.19     2460.80     52.66 o 
  -3   9   3       10.30       -4.76     16.83 o 
  -2   9   3    12132.81    12441.92    152.14 o 
  -1   9   3    12068.33    11985.32    147.56 o 
   0   9   3    15167.72    13882.08    156.11 o 
   1   9   3    39118.86    40072.21    431.95 o 
   2   9   3    47788.73    48768.70    519.99 o 
   3   9   3    22682.26    23644.21    267.88 o 
   4   9   3     1165.57     1046.05     44.88 o 
   5   9   3      460.44      498.13     35.16 o 
   6   9   3     2740.57     2720.76     68.30 o 
   7   9   3     8091.88     8098.80    132.11 o 
   8   9   3    16608.06    16745.32    268.38 o 
   9   9   3    12523.63    11827.83    211.10 o 
  10   9   3     6659.36     6653.03    167.47 o 
  11   9   3     1797.24     1630.46     93.32 o 
  12   9   3       11.28       21.45     59.97 o 
  13   9   3      566.88      839.41    191.30 o 
 -13  10   3      454.02      445.10     81.34 o 
 -12  10   3     1028.58     1055.31    117.46 o 
 -11  10   3     1083.46     1142.50     79.00 o 
 -10  10   3     2913.66     3019.80    110.06 o 
  -9  10   3     1261.56     1275.23     62.40 o 
  -8  10   3       16.66       33.67     30.00 o 
  -7  10   3      789.33      814.41     42.64 o 
  -6  10   3     7246.49     7151.84    126.37 o 
  -5  10   3     1711.69     1795.70     92.04 o 
  -4  10   3     7879.18     7331.26    114.42 o 
  -3  10   3     2678.86     2592.68     55.42 o 
  -2  10   3    14237.57    14372.22    175.01 o 
  -1  10   3     5879.34     5949.11     90.44 o 
   0  10   3    12064.38    12733.67    165.22 o 
   2  10   3     2144.30     2393.70     56.65 o 
   3  10   3     4384.69     4099.32     71.57 o 
   4  10   3     1422.52     1455.16     46.84 o 
   5  10   3     5747.25     5719.40    101.19 o 
   6  10   3     2995.99     2965.63    114.10 o 
   7  10   3     4097.27     4205.11     94.17 o 
   8  10   3      916.05      845.26     51.72 o 
   9  10   3       29.63       39.20     35.13 o 
  10  10   3      161.94      212.47     57.40 o 
  11  10   3      990.88      881.60     79.56 o 
  12  10   3     1928.42     1844.89    107.68 o 
 -12  11   3        0.01       42.99     62.23 o 
 -11  11   3       35.27       28.03     53.18 o 
 -10  11   3       92.38       96.98     51.03 o 
  -9  11   3        9.41       23.03     43.31 o 
  -8  11   3       48.00       83.50     33.46 o 
  -7  11   3      146.24      112.88     36.82 o 
  -6  11   3      354.53      372.66     37.48 o 
  -5  11   3      644.38      620.16     46.96 o 
  -4  11   3      435.83      434.01     32.39 o 
  -3  11   3       30.67       94.47     21.96 o 
  -2  11   3      199.65      195.68     23.87 o 
  -1  11   3     1894.84     1611.32     44.52 o 
   0  11   3      706.32      667.02     35.72 o 
   1  11   3      352.98      363.78     23.43 o 
   2  11   3     3311.92     3187.38     64.21 o 
   3  11   3       56.76       81.61     26.75 o 
   4  11   3     1013.20     1033.71     42.93 o 
   5  11   3       42.66       93.90     27.37 o 
   6  11   3        0.12       11.15     29.10 o 
   7  11   3        1.74       22.46     30.41 o 
   8  11   3      106.91      120.52     35.85 o 
   9  11   3       96.55       98.31     45.54 o 
  10  11   3      108.51       39.64     55.59 o 
  11  11   3      160.38      188.69     62.24 o 
  12  11   3      149.18      161.05     84.23 o 
 -12  12   3     2359.42     2603.92    233.99 o 
 -11  12   3     2658.84     2489.68    110.37 o 
 -10  12   3     3357.70     3518.27    124.39 o 
  -9  12   3     5109.29     5361.91    136.43 o 
  -8  12   3      840.54      916.26     56.16 o 
  -7  12   3      277.20      258.42     36.95 o 
  -6  12   3     1738.55     1594.92     59.68 o 
  -5  12   3     3859.07     3596.96     87.57 o 
  -4  12   3    10287.00    10157.76    163.55 o 
  -3  12   3    16558.67    16388.65    201.76 o 
  -2  12   3    11344.28    11031.36    146.26 o 
  -1  12   3     5463.86     5317.28     87.54 o 
   0  12   3      826.63      890.58     32.10 o 
   1  12   3      626.01      689.10     32.58 o 
   2  12   3     4142.17     4509.35     80.81 o 
   3  12   3     5886.18     5964.10     96.39 o 
   4  12   3     8416.10     7734.87    126.07 o 
   5  12   3     6159.11     5923.79    136.14 o 
   6  12   3     4459.06     4192.81     91.97 o 
   7  12   3     1709.50     1765.47     66.45 o 
   8  12   3      328.93      430.13     51.94 o 
   9  12   3        9.24       -1.57     43.77 o 
  10  12   3      507.88      528.31     69.61 o 
  11  12   3     1277.63     1339.16     92.21 o 
  12  12   3     2575.53     2527.12    126.70 o 
 -12  13   3      533.99      713.98     88.26 o 
 -11  13   3       58.52      169.43     62.11 o 
 -10  13   3     1131.20     1057.25     81.77 o 
  -9  13   3     8277.64     8353.71    178.04 o 
  -8  13   3    13102.38    12891.18    213.71 o 
  -7  13   3    19885.95    20952.11    303.92 o 
  -6  13   3     9216.42     9144.71    151.50 o 
  -5  13   3    10174.68     9865.95    223.09 o 
  -4  13   3     1800.98     1708.60     63.38 o 
  -3  13   3     2083.69     2196.29     69.36 o 
  -2  13   3     7329.51     7338.99    111.39 o 
  -1  13   3    10653.57     9728.38    135.00 o 
   0  13   3    19016.49    18589.66    211.31 o 
   1  13   3    38200.61    38223.35    424.38 o 
   2  13   3    35573.87    36816.98    412.25 o 
   3  13   3     9022.23     9217.03    143.75 o 
   4  13   3     2074.96     1987.81     80.13 o 
   5  13   3      287.89      345.61     58.20 o 
   6  13   3     2734.90     2967.51     79.94 o 
   7  13   3     5485.96     5264.88    143.45 o 
   8  13   3    12802.81    13085.34    235.74 o 
   9  13   3     6741.73     6350.99    182.07 o 
  10  13   3     7937.84     7849.46    207.84 o 
  11  13   3     1561.76     1597.91    102.45 o 
  12  13   3       11.87        0.97     83.35 o 
 -12  14   3     4356.27     4299.65    170.00 o 
 -11  14   3     4956.91     4556.07    150.81 o 
 -10  14   3     5036.20     5320.15    166.46 o 
  -9  14   3     5086.73     5309.05    139.46 o 
  -8  14   3     1314.04     1271.60     76.21 o 
  -7  14   3        8.45        9.99     38.06 o 
  -6  14   3     2827.52     2886.76     86.11 o 
  -5  14   3     4635.22     4762.83    100.00 o 
  -4  14   3    17791.03    17605.42    261.54 o 
  -3  14   3    20700.99    20427.21    266.74 o 
  -2  14   3    20516.25    20468.52    319.06 o 
  -1  14   3     4804.78     4747.71     86.61 o 
   0  14   3     3368.95     3357.60     78.50 o 
   1  14   3      461.47      468.95     54.81 o 
   2  14   3     3915.24     3739.95     77.86 o 
   3  14   3    12622.40    12276.32    209.25 o 
   4  14   3    10959.50    11187.77    168.56 o 
   5  14   3    19992.98    20060.59    268.99 o 
   6  14   3    20150.53    20142.87    295.25 o 
   7  14   3     6666.86     6649.17    151.96 o 
   8  14   3       38.62       12.89     45.65 o 
   9  14   3       99.63       -1.24     48.71 o 
  10  14   3     1243.67     1338.61     94.91 o 
  11  14   3     3933.47     4061.55    153.56 o 
 -11  15   3        0.20       81.67     60.31 o 
 -10  15   3       22.41       52.61     60.41 o 
  -9  15   3     2255.94     2268.06     94.72 o 
  -8  15   3     4569.20     4177.97    124.21 o 
  -7  15   3    10484.49    10598.45    188.71 o 
  -6  15   3     3433.32     3049.73     97.50 o 
  -5  15   3     4563.68     4279.85    105.62 o 
  -4  15   3     1754.29     1797.77     76.43 o 
  -3  15   3      808.06      879.62     46.21 o 
  -2  15   3     2489.69     2476.63     64.40 o 
  -1  15   3     8180.32     7865.36    135.43 o 
   0  15   3     7708.78     7661.97    128.88 o 
   1  15   3    15668.97    15782.47    218.66 o 
   2  15   3    13074.73    12131.86    206.43 o 
   3  15   3      147.43      172.05     36.20 o 
   4  15   3       85.83       89.05     38.08 o 
   5  15   3      220.14      188.95     41.47 o 
   6  15   3     2369.21     2365.52     86.79 o 
   7  15   3     5088.34     5012.11    132.89 o 
   8  15   3     4954.69     4808.69    132.58 o 
   9  15   3     2176.89     2071.81     93.05 o 
  10  15   3     3269.54     3392.30    134.86 o 
  11  15   3      991.35      979.45    114.23 o 
 -11  16   3       10.46       32.12     85.33 o 
 -10  16   3       58.12      173.07     62.36 o 
  -9  16   3     1070.90     1090.36     76.45 o 
  -8  16   3      154.71       71.72     48.90 o 
  -7  16   3      292.91      324.15     49.69 o 
  -6  16   3      182.51      183.60     43.60 o 
  -5  16   3      474.33      546.11     50.49 o 
  -4  16   3     1173.39     1095.03     57.89 o 
  -3  16   3     2276.74     2197.13     68.28 o 
  -2  16   3       11.30       -2.66     29.68 o 
  -1  16   3      161.64      123.94     32.85 o 
   0  16   3       54.52       93.11     31.56 o 
   1  16   3       81.20       86.38     32.31 o 
   2  16   3      309.43      275.92     40.94 o 
   3  16   3      466.15      546.93     48.38 o 
   4  16   3       24.05       39.94     37.75 o 
   5  16   3      654.35      685.95     74.65 o 
   6  16   3     1425.77     1278.27     66.62 o 
   7  16   3       30.00       -4.02     46.07 o 
   8  16   3      849.50      943.06     72.44 o 
   9  16   3      384.08      387.67     63.26 o 
  10  16   3       54.88       54.31     64.83 o 
  11  16   3      227.15      174.70     78.77 o 
 -10  17   3     1037.95      998.06     85.85 o 
  -9  17   3      947.35      878.99     72.29 o 
  -8  17   3     1006.09     1154.25     76.82 o 
  -7  17   3     1286.02     1286.98     71.05 o 
  -6  17   3     2430.71     2414.29     86.80 o 
  -5  17   3     1273.28     1345.23     84.20 o 
  -4  17   3      335.82      426.69     66.21 o 
  -3  17   3       25.38       48.43     42.68 o 
  -2  17   3     2764.81     2867.81     85.41 o 
  -1  17   3     2462.28     2408.36     71.53 o 
   0  17   3     5312.62     5488.05    115.91 o 
   1  17   3      791.02      850.66     48.27 o 
   2  17   3      636.10      582.10     72.72 o 
   3  17   3     5899.00     5938.58    195.83 o 
   4  17   3      519.87      382.07     48.55 o 
   5  17   3        6.81       11.59     42.94 o 
   6  17   3      608.54      624.70     57.77 o 
   7  17   3      173.34      230.65     54.95 o 
   8  17   3      626.03      593.84     65.82 o 
   9  17   3     2151.60     2203.87    100.87 o 
  10  17   3      681.45      739.85     88.36 o 
 -10  18   3     2439.84     2392.69    118.55 o 
  -9  18   3      889.22      953.49     77.43 o 
  -8  18   3      942.21     1013.57     85.53 o 
  -7  18   3       59.42       42.29     46.76 o 
  -6  18   3     1167.77     1098.11     74.38 o 
  -5  18   3     6791.35     6710.68    143.54 o 
  -4  18   3    11107.28    11223.96    213.23 o 
  -3  18   3     7243.61     6835.73    152.95 o 
  -2  18   3    12628.09    12658.22    223.97 o 
  -1  18   3     6114.64     6533.51    123.29 o 
   0  18   3      917.34     1015.34     72.32 o 
   1  18   3      710.73      849.89     73.72 o 
   2  18   3      515.51      575.38     55.35 o 
   3  18   3     6663.30     6697.86    165.15 o 
   4  18   3    11359.43    11468.77    220.32 o 
   5  18   3    13428.39    13483.11    226.37 o 
   6  18   3     4117.52     4186.82    116.03 o 
   7  18   3     2511.05     2350.98     98.71 o 
   8  18   3      566.43      504.02     70.86 o 
   9  18   3       63.02       67.83     59.38 o 
  10  18   3      984.63     1046.34    113.17 o 
  -9  19   3     2118.16     1985.75     96.65 o 
  -8  19   3     5056.25     5204.15    146.21 o 
  -7  19   3    10201.55    10169.40    196.05 o 
  -6  19   3    11990.58    12109.51    214.91 o 
  -5  19   3     4873.98     4814.34    162.91 o 
  -4  19   3      593.98      566.34     58.50 o 
  -3  19   3        4.54       -4.56     57.41 o 
  -2  19   3     5963.32     5863.53    148.38 o 
  -1  19   3    13447.00    13450.83    236.03 o 
   0  19   3    18872.63    17980.70    333.66 o 
   1  19   3    11865.27    11947.50    243.66 o 
   2  19   3     8032.81     7534.13    191.94 o 
   3  19   3     6829.74     6954.87    160.24 o 
   4  19   3      771.50      765.15    123.24 o 
   5  19   3      214.04      171.77     53.53 o 
   6  19   3     1829.54     1772.37     88.36 o 
   7  19   3     3628.47     3658.24    122.71 o 
   8  19   3     4617.95     4583.79    141.89 o 
   9  19   3     6359.94     6543.91    177.80 o 
  -9  20   3     2113.57     2057.99    100.60 o 
  -8  20   3      430.22      545.79     68.07 o 
  -7  20   3      316.52      287.13     56.66 o 
  -6  20   3     1550.29     1509.36     78.05 o 
  -5  20   3     3401.37     3580.30    152.70 o 
  -4  20   3     5398.54     5312.81    140.22 o 
  -3  20   3     6361.90     6097.43    162.13 o 
  -2  20   3     6909.40     6678.82    151.89 o 
  -1  20   3     7071.55     6858.83    193.19 o 
   0  20   3      506.55      616.02     57.25 o 
   1  20   3      170.46      295.22     52.61 o 
   2  20   3     1625.94     1740.61    108.64 o 
   3  20   3     4735.94     4340.51    125.59 o 
   4  20   3     8384.76     8002.95    180.50 o 
   5  20   3     5972.90     5943.60    156.51 o 
   6  20   3     2267.76     2182.20    110.97 o 
   7  20   3     2115.96     2157.69    111.56 o 
   8  20   3       93.88       98.32     62.57 o 
   9  20   3      138.68      138.07     72.48 o 
  -8  21   3      539.47      513.05     70.19 o 
  -7  21   3      956.52      858.52     74.35 o 
  -6  21   3     2431.28     2424.39    101.80 o 
  -5  21   3      276.15      220.37     55.75 o 
  -4  21   3       82.83       94.46     49.91 o 
  -3  21   3        6.77       13.82     55.63 o 
  -2  21   3      439.63      572.82     65.04 o 
  -1  21   3      682.70      776.56     70.33 o 
   0  21   3     2548.75     2426.85    123.56 o 
   1  21   3     3177.83     3032.48    117.58 o 
   2  21   3     1335.63     1355.52     78.92 o 
   3  21   3      194.44      142.46     53.79 o 
   4  21   3       90.70      134.05     53.48 o 
   5  21   3       23.63       21.42     55.78 o 
   6  21   3      302.68      209.31     69.92 o 
   7  21   3      977.04     1075.14     95.96 o 
   8  21   3      646.43      728.10     89.59 o 
  -8  22   3       65.27       -1.35     67.85 o 
  -7  22   3        9.27      -22.89     55.04 o 
  -6  22   3        6.25      -51.44     51.44 o 
  -5  22   3      150.40      115.81     54.05 o 
  -4  22   3      335.62      228.22     71.66 o 
  -3  22   3       92.49       84.82     54.15 o 
  -2  22   3      299.44      368.61     64.24 o 
  -1  22   3       27.66      164.01     55.39 o 
   0  22   3      523.25      918.89     96.61 o 
   1  22   3      158.94      257.00     85.03 o 
   2  22   3      332.28      357.34     63.03 o 
   3  22   3      168.12      171.29     66.02 o 
   4  22   3      205.42      233.71     60.81 o 
   5  22   3      206.61      238.66     61.19 o 
   6  22   3      144.45      146.64     68.52 o 
   7  22   3      134.18       83.23     72.15 o 
  -7  23   3     3706.42     3668.44    140.18 o 
  -6  23   3     2561.23     2520.07    106.17 o 
  -5  23   3     1453.71     1369.47     94.55 o 
  -4  23   3      216.87      256.13     63.68 o 
  -3  23   3        1.37       -4.25     53.09 o 
  -2  23   3      788.66      939.01     77.00 o 
  -1  23   3     3309.81     3414.03    187.21 o 
   0  23   3     4405.12     4403.67    164.39 o 
   1  23   3     3212.84     3337.40    143.34 o 
   2  23   3     1947.06     1931.44    100.90 o 
   3  23   3     1347.51     1363.15     93.98 o 
   4  23   3      414.69      429.00     76.08 o 
   5  23   3       73.90       37.11     60.54 o 
   6  23   3      830.51     1247.01    128.93 o 
   7  23   3      838.19     1001.75    103.09 o 
  -6  24   3      986.75      893.80     87.21 o 
  -5  24   3     3715.89     3684.47    138.98 o 
  -4  24   3     2363.46     2253.35    112.66 o 
  -3  24   3     2990.98     3097.24    183.60 o 
  -2  24   3     4377.53     4482.20    148.93 o 
  -1  24   3     2602.13     2494.10    129.58 o 
   0  24   3      551.85      811.55     88.43 o 
   1  24   3      189.68      529.68     81.81 o 
   2  24   3      932.93      971.46     84.40 o 
   3  24   3     3224.86     3320.81    164.73 o 
   4  24   3     5273.19     5020.13    167.93 o 
   5  24   3     3923.22     3850.88    151.88 o 
   6  24   3     2994.94     3366.54    151.97 o 
  -4  25   3      130.95       91.78     65.82 o 
  -3  25   3       18.71       -1.11     60.41 o 
  -2  25   3      330.22      382.18     79.95 o 
  -1  25   3     3140.89     2957.61    142.49 o 
   0  25   3     6061.92     6221.70    204.21 o 
   1  25   3     4591.36     4602.50    174.88 o 
   2  25   3     3661.14     3662.49    157.72 o 
   3  25   3     2015.96     2210.52    118.19 o 
   4  25   3      392.91      423.71     79.55 o 
  -3  26   3     2165.76     2249.22    136.27 o 
  -2  26   3     1114.12     1182.84    106.33 o 
  -1  26   3      446.86      301.99     81.74 o 
   0  26   3       58.09       50.66     75.08 o 
   1  26   3      406.74      484.20     89.52 o 
   2  26   3      522.41      603.90    109.80 o 
   3  26   3      770.23      785.91    130.53 o 
 -13   0   4     3248.70     3347.43    155.33 o 
 -12   0   4     6668.33     6908.27    213.22 o 
 -11   0   4    15134.14    15191.65    369.93 o 
 -10   0   4     8141.58     8592.90    232.40 o 
  -9   0   4     2184.70     2136.15     84.81 o 
  -8   0   4     1067.27     1061.03     58.12 o 
  -7   0   4     2231.21     2561.16     71.38 o 
  -6   0   4    24623.75    24397.18    362.05 o 
  -5   0   4    14447.27    13059.75    210.43 o 
  -4   0   4     6878.70     6581.72    110.70 o 
  -3   0   4    41250.03    38356.21    695.40 o 
  -2   0   4    23556.70    24565.10    390.65 o 
  -1   0   4     1985.71     1881.37     46.75 o 
   0   0   4     3241.74     3129.24     55.69 o 
   1   0   4    95043.96    90333.59   1386.21 o 
   2   0   4    33098.55    36436.51    572.92 o 
   3   0   4    81561.62    79183.79   1226.42 o 
   4   0   4    47819.34    51040.19    934.25 o 
   5   0   4    32971.25    33116.93    506.85 o 
   6   0   4     8685.97     9076.14    159.20 o 
   7   0   4     2498.41     2693.44     77.14 o 
   8   0   4       16.44      122.31     44.00 o 
   9   0   4     5784.80     5718.84    156.78 o 
  10   0   4    16643.30    17309.56    398.55 o 
  11   0   4     9297.77     8762.32    267.96 o 
  12   0   4     8214.99     7856.12    248.74 o 
  13   0   4     6372.46     5815.45    358.13 o 
 -14   1   4      742.69      795.68    187.23 o 
 -13   1   4      887.77      939.11     75.27 o 
 -12   1   4      170.84      182.37     47.04 o 
 -11   1   4     1954.64     2082.24     79.55 o 
 -10   1   4     9124.28     8856.53    166.91 o 
  -9   1   4    12981.46    13598.32    201.69 o 
  -8   1   4     5085.26     5148.87     90.79 o 
  -7   1   4    30721.78    31468.34    345.91 o 
  -6   1   4    12956.48    13535.78    152.17 o 
  -5   1   4     4253.43     4508.67     61.45 o 
  -4   1   4     2510.78     2636.89     39.80 o 
  -3   1   4    13062.10    12953.50    155.32 o 
  -2   1   4     9757.55     9603.30    117.23 o 
  -1   1   4    58011.17    60555.85    620.40 o 
   0   1   4    50377.71    46168.16    450.76 o 
   2   1   4    65600.63    60587.64    664.37 o 
   3   1   4     5985.80     7420.00     96.86 o 
   4   1   4      834.58      951.71     28.33 o 
   5   1   4    14022.01    13894.55    162.31 o 
   6   1   4    17854.40    17712.14    195.77 o 
   7   1   4     6128.57     6428.40    116.41 o 
   8   1   4    23843.21    24249.44    447.11 o 
   9   1   4     4350.07     4409.93    102.10 o 
  10   1   4     1928.75     1980.69     78.48 o 
  11   1   4      204.20      218.03     50.85 o 
  12   1   4      130.75      181.35     59.66 o 
  13   1   4      920.16      774.59     77.02 o 
 -14   2   4      604.75      742.23    111.94 o 
 -13   2   4      277.17      211.52     63.21 o 
 -12   2   4     2714.12     2687.28     93.52 o 
 -11   2   4     2507.63     2760.69     90.25 o 
 -10   2   4       33.83       61.32     33.82 o 
  -9   2   4      570.46      582.39     39.47 o 
  -8   2   4      189.78      160.53     26.10 o 
  -7   2   4      365.25      356.24     24.66 o 
  -6   2   4     2331.34     1947.88     40.75 o 
  -5   2   4     7509.83     7290.05     89.05 o 
  -4   2   4      124.73      158.54     11.82 o 
  -3   2   4     8596.25     7763.84     93.93 o 
  -2   2   4     7551.95     9009.92    104.22 o 
   0   2   4     8017.34     7475.85     87.21 o 
   1   2   4    31685.95    32615.17    322.82 o 
   2   2   4      126.42      170.58     19.93 o 
   3   2   4     7106.91     5770.50     75.90 o 
   4   2   4    14584.88    15775.62    180.18 o 
   5   2   4     4036.81     3802.89     57.77 o 
   6   2   4     1464.00     1537.54     37.26 o 
   7   2   4     1477.99     1568.32     63.93 o 
   8   2   4       39.55      -29.35     29.35 o 
   9   2   4     3087.74     2909.83     90.45 o 
  10   2   4     1931.61     2028.31     87.42 o 
  11   2   4      924.82     1003.93     65.61 o 
  12   2   4     1522.67     1254.57     81.85 o 
  13   2   4     1637.67     1810.38     99.85 o 
 -13   3   4        9.13      148.46     59.18 o 
 -12   3   4        3.03      101.66     50.24 o 
 -11   3   4        5.20       -6.68     41.53 o 
 -10   3   4       16.01        6.05     32.39 o 
  -9   3   4      131.51      157.69     32.73 o 
  -8   3   4      140.22      200.05     30.62 o 
  -7   3   4       51.33       81.33     18.50 o 
  -6   3   4       51.78       77.34     15.21 o 
  -5   3   4     7607.57     7570.45     92.26 o 
  -4   3   4       19.91       76.00     14.13 o 
  -3   3   4      574.21      467.01     23.44 o 
  -2   3   4     9955.46     9364.93    102.82 o 
  -1   3   4     6329.05     6045.75     70.44 o 
   0   3   4    13430.29    14751.98    152.87 o 
   1   3   4    19614.14    19680.99    200.40 o 
   2   3   4     1639.12     1323.50     29.62 o 
   3   3   4      119.55       50.32     12.93 o 
   4   3   4     8017.95     8325.25     99.10 o 
   5   3   4       93.59       92.68     16.87 o 
   6   3   4      244.26      280.58     23.86 o 
   7   3   4     4090.37     4051.22     74.76 o 
   8   3   4      538.52      499.94     40.48 o 
   9   3   4      225.95      246.76     39.61 o 
  10   3   4      129.47      149.71     39.87 o 
  11   3   4       40.93        8.45     43.98 o 
  12   3   4       89.88      147.55     55.71 o 
  13   3   4      283.03      425.90     72.39 o 
 -13   4   4     2482.89     2358.37    104.59 o 
 -12   4   4     2735.87     2963.52    110.80 o 
 -11   4   4     3573.32     3468.35    120.12 o 
 -10   4   4     6485.14     6763.23    130.69 o 
  -9   4   4      789.49      806.99     45.83 o 
  -8   4   4       32.49       78.15     25.24 o 
  -7   4   4     5136.15     5015.11     80.90 o 
  -6   4   4     8579.41     9014.39    110.59 o 
  -5   4   4     4575.53     4485.72     63.15 o 
  -4   4   4    36395.00    34779.18    350.79 o 
  -3   4   4    15155.75    16456.63    183.46 o 
  -2   4   4    29987.20    30623.91    307.58 o 
  -1   4   4     5160.72     5364.49     65.31 o 
   0   4   4     4057.37     4558.11     80.70 o 
   1   4   4      117.72      122.59     12.11 o 
   2   4   4     5147.55     5179.61     64.11 o 
   3   4   4    11891.39    11036.98    122.25 o 
   4   4   4    16560.64    17592.74    188.50 o 
   5   4   4    29401.67    30386.66    315.19 o 
   6   4   4     1514.29     1512.10     38.90 o 
   7   4   4      482.63      435.53     31.16 o 
   8   4   4      890.33      985.02     58.85 o 
   9   4   4     1762.20     1759.24     66.32 o 
  10   4   4     3024.73     3067.06     98.35 o 
  11   4   4     5807.76     5331.84    146.34 o 
  12   4   4     3721.20     3995.11    133.33 o 
  13   4   4     1076.27     1052.70     85.59 o 
 -13   5   4     1466.77     1470.88     88.73 o 
 -12   5   4       27.17       41.38     78.83 o 
 -11   5   4     4606.07     4652.73    134.85 o 
 -10   5   4     7118.91     7526.73    153.66 o 
  -9   5   4    14796.46    14802.89    231.74 o 
  -8   5   4    19644.73    19576.58    250.38 o 
  -7   5   4    15339.50    16123.44    195.20 o 
  -6   5   4    18651.81    18806.08    205.53 o 
  -5   5   4     6309.72     6216.26     80.77 o 
  -4   5   4     1235.37     1129.32     30.83 o 
  -3   5   4     4083.28     4534.56     60.67 o 
  -2   5   4    57742.77    59306.13    583.39 o 
  -1   5   4    39568.50    43639.48    433.22 o 
   0   5   4    66447.97    68689.84    672.19 o 
   1   5   4    32273.73    32340.16    344.21 o 
   2   5   4     1466.70     1296.58     31.30 o 
   3   5   4     2082.20     1765.41     34.85 o 
   4   5   4      924.77      857.85     25.99 o 
   5   5   4     9725.25     9873.07    120.53 o 
   6   5   4    22161.02    22813.24    248.01 o 
   7   5   4    21530.96    21716.65    272.36 o 
   8   5   4    10155.25    10526.64    171.76 o 
   9   5   4     9753.26     9860.72    184.95 o 
  10   5   4     3721.02     3781.64    108.61 o 
  11   5   4      178.27      208.48     48.29 o 
  12   5   4      236.90      261.00     59.71 o 
  13   5   4     2518.06     2804.88    158.77 o 
 -13   6   4     4304.00     4434.98    143.56 o 
 -12   6   4     7790.02     8050.37    218.81 o 
 -11   6   4     7012.44     7090.93    167.10 o 
 -10   6   4     5487.53     5471.60    128.19 o 
  -9   6   4      976.08      935.45     55.54 o 
  -8   6   4      810.55      766.40     52.64 o 
  -7   6   4     2712.60     2775.87     70.53 o 
  -6   6   4    19704.08    20848.00    239.93 o 
  -5   6   4    35525.59    35050.57    358.79 o 
  -4   6   4    62042.94    64466.70    637.90 o 
  -3   6   4    31650.71    32193.04    344.02 o 
  -2   6   4    27197.87    28395.72    311.02 o 
  -1   6   4    13763.17    13473.19    213.31 o 
   0   6   4     5726.54     5493.55     70.02 o 
   1   6   4     8391.50     8552.58    106.33 o 
   2   6   4    18891.51    17515.01    209.84 o 
   3   6   4    28830.39    28923.70    315.08 o 
   4   6   4    27032.52    28427.40    294.88 o 
   5   6   4    37382.05    38218.11    392.55 o 
   6   6   4     6430.21     6931.52    102.30 o 
   7   6   4     1368.23     1305.33     46.31 o 
   8   6   4     1295.31     1195.00     58.52 o 
   9   6   4     5974.83     5894.55    134.60 o 
  10   6   4     3580.70     3301.93    102.83 o 
  11   6   4     6902.54     6891.63    179.26 o 
  12   6   4     4626.74     4539.14    143.17 o 
  13   6   4     3737.61     3674.62    136.52 o 
 -13   7   4      169.23      188.07     87.60 o 
 -12   7   4       12.66      -43.83     43.83 o 
 -11   7   4      835.12      912.15     63.81 o 
 -10   7   4     4161.77     4130.82    126.40 o 
  -9   7   4     5276.96     5330.61    121.93 o 
  -8   7   4     4624.34     4804.21    102.08 o 
  -7   7   4      959.50     1071.26     42.38 o 
  -6   7   4     9339.47     8862.87    120.34 o 
  -5   7   4     1162.36      992.47     29.76 o 
  -4   7   4      405.76      572.45     21.25 o 
  -3   7   4     1431.84     1261.23     38.68 o 
  -2   7   4    12524.74    12749.72    170.66 o 
  -1   7   4    27938.36    30483.27    424.04 o 
   0   7   4    14790.79    14731.65    212.60 o 
   1   7   4     3382.75     3479.58     57.46 o 
   2   7   4    18027.57    17996.93    205.25 o 
   3   7   4     5999.98     6444.10    145.33 o 
   4   7   4      762.10      601.22     23.08 o 
   5   7   4     1709.34     1617.63     43.49 o 
   6   7   4     4694.65     4624.57     80.45 o 
   7   7   4    12095.86    11552.02    297.41 o 
   8   7   4     4775.01     4804.24    116.46 o 
   9   7   4     6909.00     6699.90    155.23 o 
  10   7   4     2664.02     2544.39     92.24 o 
  11   7   4      150.08       97.16     47.33 o 
  12   7   4       74.95      117.71     55.81 o 
  13   7   4     1357.21     1671.47    116.35 o 
 -13   8   4        2.52      218.55    115.32 o 
 -12   8   4        3.22        7.12     47.08 o 
 -11   8   4      261.60      287.03     50.31 o 
 -10   8   4       67.59       42.79     42.63 o 
  -9   8   4       16.37       39.46     39.08 o 
  -8   8   4        6.12       35.96     31.60 o 
  -7   8   4      347.65      361.31     32.13 o 
  -6   8   4     5386.87     5384.30     94.75 o 
  -5   8   4      563.93      574.05     31.48 o 
  -4   8   4        5.78       33.05     17.62 o 
  -2   8   4     1479.09     1263.00     39.14 o 
  -1   8   4    11926.22    11177.33    137.83 o 
   1   8   4      834.58      634.36     25.32 o 
   2   8   4    11641.78    12173.87    148.83 o 
   3   8   4     1402.58     1313.42     36.97 o 
   4   8   4        6.31       10.82     18.03 o 
   5   8   4       40.32       69.44     23.80 o 
   6   8   4      430.48      388.70     32.93 o 
   7   8   4     1033.88     1001.11     48.80 o 
   8   8   4      566.62      655.43     46.27 o 
   9   8   4      331.79      438.15     49.72 o 
  10   8   4        5.67       36.62     42.27 o 
  11   8   4      186.38      146.79     51.72 o 
  12   8   4       75.26       24.95     52.06 o 
  13   8   4      184.02      233.97     99.13 o 
 -13   9   4      139.15       53.73     79.14 o 
 -12   9   4      124.47      144.14     56.47 o 
 -11   9   4       72.03        0.00     43.50 o 
 -10   9   4     1525.09     1548.82     74.87 o 
  -9   9   4     5405.87     5390.29    128.11 o 
  -8   9   4     4241.53     4394.97    108.80 o 
  -7   9   4     7245.20     6950.25    127.84 o 
  -6   9   4      801.89      839.56     39.84 o 
  -5   9   4     3374.40     3194.12     70.21 o 
  -4   9   4      295.84      410.40     26.12 o 
  -3   9   4     1729.86     1759.64     44.52 o 
  -2   9   4     3859.79     3669.52     69.59 o 
  -1   9   4     9246.68     9241.78    120.62 o 
   0   9   4     5365.83     5248.32     72.74 o 
   1   9   4     8205.09     7765.18    121.79 o 
   2   9   4     1453.64     1254.45     36.76 o 
   3   9   4      969.71      953.44     34.45 o 
   4   9   4      577.18      577.58     29.92 o 
   5   9   4      109.87      126.03     32.45 o 
   6   9   4     7574.85     7615.70    133.66 o 
   7   9   4     8459.61     8323.54    145.45 o 
   8   9   4      961.60     1080.43     65.51 o 
   9   9   4      480.04      544.39     71.46 o 
  10   9   4     1226.44     1350.48     72.80 o 
  11   9   4      355.96      285.70     61.50 o 
  12   9   4       12.81       26.60     75.88 o 
  13   9   4      192.55      101.82     80.30 o 
 -13  10   4     3040.51     3126.95    168.90 o 
 -12  10   4     3843.81     4055.06    137.18 o 
 -11  10   4     3105.07     3183.01    115.85 o 
 -10  10   4     3471.11     3346.43    104.61 o 
  -9  10   4     2250.31     2300.07     85.42 o 
  -8  10   4      255.21      181.80     38.95 o 
  -7  10   4     3312.70     3524.96     80.20 o 
  -6  10   4     2114.46     1949.46     57.66 o 
  -5  10   4    24663.61    24307.94    300.61 o 
  -4  10   4    37795.96    38082.64    417.85 o 
  -3  10   4    28218.06    28824.28    322.99 o 
  -2  10   4     9060.34     9003.22    121.71 o 
  -1  10   4      683.19      935.25     32.89 o 
   0  10   4      309.41      215.88     19.07 o 
   1  10   4    29450.04    29953.70    352.93 o 
   2  10   4    45285.22    44944.43    515.33 o 
   3  10   4    30527.30    32658.93    363.20 o 
   4  10   4    22674.92    22565.62    263.60 o 
   5  10   4    10369.94    10268.27    151.93 o 
   6  10   4    13292.97    13105.42    187.72 o 
   7  10   4      143.19      168.86     36.64 o 
   8  10   4     1447.27     1508.44     63.91 o 
   9  10   4      491.38      308.36     49.66 o 
  10  10   4     5367.99     5537.40    142.83 o 
  11  10   4     6634.37     6535.63    231.32 o 
  12  10   4     5663.84     5778.11    178.81 o 
 -12  11   4      307.94      408.11     67.11 o 
 -11  11   4      383.90      394.94     73.01 o 
 -10  11   4     5122.55     5451.17    150.67 o 
  -9  11   4    11947.40    12088.89    219.24 o 
  -8  11   4    19489.07    20028.20    290.15 o 
  -7  11   4     9084.98     9178.43    147.41 o 
  -6  11   4     2816.82     2790.02     71.32 o 
  -5  11   4     4185.67     4079.73     84.67 o 
  -4  11   4       36.71       81.91     25.50 o 
  -3  11   4    14873.74    14476.56    180.70 o 
  -2  11   4    15851.48    15848.78    194.05 o 
  -1  11   4    28534.33    28530.99    320.99 o 
   0  11   4    32707.90    35302.17    366.35 o 
   1  11   4    49988.94    49298.79    532.03 o 
   2  11   4    20745.12    22885.64    265.88 o 
   3  11   4     2802.60     2954.13     89.80 o 
   4  11   4      263.81      379.66     40.39 o 
   5  11   4     6744.20     6255.36    125.98 o 
   6  11   4    19505.72    19558.39    259.40 o 
   7  11   4    24651.18    24840.92    343.76 o 
   8  11   4    13471.99    13026.32    210.85 o 
   9  11   4     6941.26     7139.11    159.90 o 
  10  11   4     4105.14     3931.61    138.50 o 
  11  11   4      746.87      822.27     97.38 o 
  12  11   4     1008.56     1110.25    113.16 o 
 -12  12   4     2260.56     2405.94    156.62 o 
 -11  12   4     2697.63     2449.63    107.58 o 
 -10  12   4     1885.88     1822.66    117.74 o 
  -9  12   4     1887.90     1741.39     88.14 o 
  -8  12   4      491.15      433.17     46.94 o 
  -7  12   4     2874.17     2975.48     78.81 o 
  -6  12   4     2932.39     2836.17    103.87 o 
  -5  12   4    15274.72    14893.67    209.82 o 
  -4  12   4     9911.64     9616.84    146.21 o 
  -3  12   4    17249.90    17074.77    209.45 o 
  -2  12   4     3143.01     3028.34     64.94 o 
  -1  12   4     1000.00     1105.31     39.50 o 
   0  12   4       12.24       78.49     21.65 o 
   1  12   4     9350.48     9025.75    126.65 o 
   2  12   4    37850.11    38574.97    427.85 o 
   3  12   4    13105.83    13979.73    179.76 o 
   4  12   4    17360.67    17004.04    227.66 o 
   5  12   4     5014.10     5310.26    103.22 o 
   6  12   4     8257.08     7861.51    132.97 o 
   7  12   4      213.77      126.88     38.16 o 
   8  12   4      472.10      498.55     56.47 o 
   9  12   4      658.93      791.40     87.25 o 
  10  12   4     4717.25     4837.51    151.72 o 
  11  12   4     4076.73     3766.12    150.98 o 
  12  12   4     3938.25     4089.39    156.99 o 
 -12  13   4      177.01      152.62     65.05 o 
 -11  13   4        4.84      -21.40     53.46 o 
 -10  13   4      396.10      407.76     64.73 o 
  -9  13   4      683.70      603.70     66.22 o 
  -8  13   4     2798.34     2905.44     97.45 o 
  -7  13   4     1491.95     1411.67     58.52 o 
  -6  13   4      656.94      675.02     45.49 o 
  -5  13   4     1471.87     1551.63     56.22 o 
  -4  13   4      326.12      336.29     34.33 o 
  -3  13   4     2635.03     2306.33     58.50 o 
  -2  13   4      782.95      954.04     39.90 o 
  -1  13   4     1859.57     1784.22     54.76 o 
   0  13   4     1888.60     2084.98    100.92 o 
   1  13   4     6850.38     6858.22    107.34 o 
   2  13   4     2255.35     2421.08     60.95 o 
   3  13   4        4.73       54.86     28.48 o 
   4  13   4       81.08      124.93     31.16 o 
   5  13   4      883.15     1013.50     49.36 o 
   6  13   4     1492.71     1411.98     61.41 o 
   7  13   4     1594.49     1643.53     66.67 o 
   8  13   4      670.31      641.05     60.78 o 
   9  13   4      341.05      277.75     73.88 o 
  10  13   4      336.00      283.14     65.71 o 
  11  13   4        0.38      -58.56     62.01 o 
  12  13   4      504.07      624.83     96.51 o 
 -11  14   4      210.13      152.34     61.70 o 
 -10  14   4      112.26       96.86     56.94 o 
  -9  14   4        1.92       -3.57     50.99 o 
  -8  14   4        3.82       29.68     43.88 o 
  -7  14   4       10.88      -35.44     35.44 o 
  -6  14   4     1580.92     1701.29     73.51 o 
  -5  14   4     1597.57     1486.36     57.93 o 
  -4  14   4     2148.07     1936.80     65.45 o 
  -3  14   4     1575.59     1374.51     53.22 o 
  -2  14   4     4457.60     4432.52     85.20 o 
  -1  14   4     3742.31     3530.85     87.04 o 
   0  14   4      134.15      133.26     30.87 o 
   1  14   4       12.87       37.24     29.65 o 
   2  14   4     2464.83     2651.95     66.02 o 
   3  14   4     4367.54     4310.58     92.73 o 
   4  14   4     1794.35     1840.39     66.17 o 
   5  14   4     1240.45     1126.76     53.20 o 
   6  14   4       33.05       22.40     37.46 o 
   7  14   4      195.74      205.38     48.46 o 
   8  14   4      151.56      146.91     57.64 o 
   9  14   4      136.86      207.08     62.40 o 
  10  14   4       66.48       99.74     64.49 o 
  11  14   4      135.93      140.61     97.69 o 
 -11  15   4      778.03      834.31     82.93 o 
 -10  15   4     2090.71     2144.32    165.08 o 
  -9  15   4     3073.35     2944.77    115.54 o 
  -8  15   4     6079.24     6188.55    149.39 o 
  -7  15   4     2990.69     2769.49     95.83 o 
  -6  15   4     2642.14     2842.41     87.92 o 
  -5  15   4      539.38      577.97     45.28 o 
  -4  15   4      114.21       91.41     36.87 o 
  -3  15   4     1615.98     1495.68     56.90 o 
  -2  15   4     8353.01     8416.74    199.82 o 
  -1  15   4    11689.96    11194.77    168.14 o 
   0  15   4    14984.16    14752.72    254.62 o 
   1  15   4    11124.72    10724.30    223.53 o 
   2  15   4     3782.53     3617.32     79.38 o 
   3  15   4     3969.02     3922.55     94.50 o 
   4  15   4      422.91      467.18     42.87 o 
   5  15   4     6430.47     6535.08    136.42 o 
   6  15   4     7709.68     7889.18    169.64 o 
   7  15   4     7416.78     7240.40    163.72 o 
   8  15   4     6670.52     6584.82    159.63 o 
   9  15   4     5482.25     5217.09    182.45 o 
  10  15   4     1239.68     1384.29     99.01 o 
  11  15   4       26.31      -69.24     69.24 o 
 -11  16   4     3606.79     3939.34    144.94 o 
 -10  16   4     2382.53     2560.32    177.34 o 
  -9  16   4      397.80      379.21     65.12 o 
  -8  16   4        1.03       40.65     48.31 o 
  -7  16   4     1591.53     1675.47     81.88 o 
  -6  16   4    10303.51     9723.88    189.96 o 
  -5  16   4    18537.33    18335.13    275.25 o 
  -4  16   4    21757.81    21181.14    284.03 o 
  -3  16   4    18520.12    18455.37    270.22 o 
  -2  16   4    10273.93     9787.38    270.75 o 
  -1  16   4     3119.01     3152.25    130.47 o 
   0  16   4     2474.73     2429.08     81.13 o 
   1  16   4     2332.92     2520.29     87.12 o 
   2  16   4    13352.99    12556.45    291.03 o 
   3  16   4    12706.72    12199.95    200.85 o 
   4  16   4    13267.88    13322.50    247.04 o 
   5  16   4     9124.93     8948.01    167.43 o 
   6  16   4     4417.14     4516.46    157.48 o 
   7  16   4       64.79       75.13     50.07 o 
   8  16   4      562.40      502.68     85.86 o 
   9  16   4     2338.47     2403.21    117.21 o 
  10  16   4     2697.44     2607.15    127.04 o 
  11  16   4     3228.15     3420.35    183.24 o 
 -10  17   4     2034.32     1863.34    104.43 o 
  -9  17   4     3485.49     3317.72    127.63 o 
  -8  17   4     5860.10     5674.46    148.48 o 
  -7  17   4     5798.12     5500.07    142.31 o 
  -6  17   4     6705.91     6934.10    147.74 o 
  -5  17   4     1513.55     1503.28     73.74 o 
  -4  17   4      188.44      226.53     42.22 o 
  -3  17   4     2805.19     2651.29     87.79 o 
  -2  17   4     9103.95     9226.57    165.31 o 
  -1  17   4    12678.26    12921.21    257.15 o 
   0  17   4    14557.42    14947.51    215.19 o 
   1  17   4    15930.89    15409.57    322.72 o 
   2  17   4     3267.79     3333.35     97.47 o 
   3  17   4      743.56      727.47     61.06 o 
   4  17   4      936.07      840.49     58.12 o 
   5  17   4     3987.05     3955.64    118.27 o 
   6  17   4     6816.89     6359.15    153.15 o 
   7  17   4    11324.64    11238.52    222.11 o 
   8  17   4     5784.60     5399.42    151.05 o 
   9  17   4     4821.02     4894.93    162.69 o 
  10  17   4     1483.37     1554.87    117.95 o 
 -10  18   4     1091.52     1043.76     89.78 o 
  -9  18   4      529.80      481.28     71.36 o 
  -8  18   4        0.13       27.66     50.10 o 
  -7  18   4     2015.85     2121.52    108.81 o 
  -6  18   4     1989.44     2002.58     99.23 o 
  -5  18   4     2757.72     2622.84     88.96 o 
  -4  18   4     7849.00     7257.48    160.80 o 
  -3  18   4     2515.20     2411.57     88.33 o 
  -2  18   4     1152.01     1211.46     61.01 o 
  -1  18   4      461.62      385.75     42.21 o 
   0  18   4      109.63      133.19     36.61 o 
   1  18   4     1448.67     1564.82     63.26 o 
   2  18   4     3346.43     3452.59    130.16 o 
   3  18   4     2692.07     2489.82    124.37 o 
   4  18   4     2463.49     2521.46     96.37 o 
   5  18   4     2804.27     3053.34     97.87 o 
   6  18   4     1121.70     1049.08     73.18 o 
   7  18   4        1.59       42.49     52.29 o 
   8  18   4      193.75       56.42     56.15 o 
   9  18   4      852.91      916.53    130.51 o 
  10  18   4      642.62      568.19     92.14 o 
  -9  19   4        1.24       -5.04     57.26 o 
  -8  19   4       52.56       47.02     52.75 o 
  -7  19   4        5.75       35.41     49.80 o 
  -6  19   4       44.11       94.63     47.20 o 
  -5  19   4       28.77      101.22     50.67 o 
  -4  19   4      202.41      233.99     50.39 o 
  -3  19   4        8.07       23.90     41.74 o 
  -2  19   4      286.61      362.20     49.93 o 
  -1  19   4      228.12      224.93     43.81 o 
   0  19   4        1.86      -35.14     35.14 o 
   1  19   4      340.15      524.41     56.59 o 
   2  19   4     1254.58     1373.70     99.90 o 
   3  19   4      727.14      553.78     60.84 o 
   4  19   4      320.61      342.02     57.43 o 
   5  19   4       51.96       92.05     53.13 o 
   6  19   4        5.00       53.39     57.75 o 
   7  19   4       87.75       96.31     57.73 o 
   8  19   4      100.84      150.59     60.79 o 
   9  19   4       46.30       20.23     71.74 o 
  -9  20   4       34.05       91.34     64.87 o 
  -8  20   4        9.85       54.82     54.34 o 
  -7  20   4      205.02      124.72     60.59 o 
  -6  20   4     2409.01     2484.91    102.11 o 
  -5  20   4     4728.54     4680.49    132.90 o 
  -4  20   4     2797.78     2537.46     97.73 o 
  -3  20   4     3631.63     3914.94    116.87 o 
  -2  20   4      778.50      657.16     57.85 o 
  -1  20   4      332.58      594.02     70.90 o 
   0  20   4     1579.24     1691.35     93.71 o 
   1  20   4     2867.61     2822.00    170.55 o 
   2  20   4     1641.77     1524.15     81.00 o 
   3  20   4     1319.23     1322.54     78.26 o 
   4  20   4     3485.64     3438.84    127.77 o 
   5  20   4     1464.30     1545.95     86.18 o 
   6  20   4      573.89      617.80     97.21 o 
   7  20   4      125.67      201.87     70.07 o 
   8  20   4       62.36       84.17     72.77 o 
   9  20   4      660.99      860.89     99.20 o 
  -8  21   4     2878.02     3021.36    192.31 o 
  -7  21   4     4821.65     4805.66    155.12 o 
  -6  21   4     4731.87     5237.41    145.46 o 
  -5  21   4      376.31      463.10     61.99 o 
  -4  21   4        2.02       29.19     50.11 o 
  -3  21   4     1595.10     1518.57    102.85 o 
  -2  21   4     3680.69     3722.04    147.66 o 
  -1  21   4    11865.40    11593.67    243.57 o 
   0  21   4     9758.84     9643.46    244.16 o 
   1  21   4     6013.17     5812.49    146.28 o 
   2  21   4     5030.46     5398.03    166.84 o 
   3  21   4      752.13      778.06     91.66 o 
   4  21   4      108.09       80.45     54.98 o 
   5  21   4     2816.88     2972.12    127.16 o 
   6  21   4     4006.21     4048.51    149.96 o 
   7  21   4     3352.50     3560.64    146.81 o 
   8  21   4     4749.20     5247.20    180.64 o 
  -7  22   4      636.73      416.19     72.47 o 
  -6  22   4     5136.14     5298.14    148.89 o 
  -5  22   4     6624.72     6611.74    163.94 o 
  -4  22   4     3836.46     3776.08    121.17 o 
  -3  22   4     4877.21     4788.96    209.12 o 
  -2  22   4     6785.29     6357.56    170.07 o 
  -1  22   4     1728.90     1861.48     94.00 o 
   0  22   4      210.00      347.08     72.38 o 
   1  22   4     2601.84     2580.43    109.33 o 
   2  22   4     4646.45     4394.99    171.53 o 
   3  22   4     9936.92    10339.36    327.52 o 
   4  22   4     9305.39     8983.77    200.37 o 
   5  22   4     3276.52     3273.91    163.10 o 
   6  22   4     1156.72     1019.30     92.41 o 
   7  22   4      342.85      314.27     83.81 o 
  -6  23   4     1578.13     1637.23     91.65 o 
  -5  23   4      503.47      685.94     78.11 o 
  -4  23   4       26.65       30.87     54.79 o 
  -3  23   4      309.09      268.35     63.84 o 
  -2  23   4     1941.15     1829.91     98.36 o 
  -1  23   4     4800.52     4781.29    170.79 o 
   0  23   4     4468.32     4081.43    158.38 o 
   1  23   4     2002.29     1913.24    117.76 o 
   2  23   4     1418.84     1504.48    102.63 o 
   3  23   4      251.71      215.69     60.07 o 
   4  23   4      630.50      691.12     72.90 o 
   5  23   4     1525.77     1250.75     97.28 o 
   6  23   4     2025.77     2238.22    125.40 o 
  -5  24   4      247.37      170.41     78.53 o 
  -4  24   4      176.14      192.57     65.56 o 
  -3  24   4      248.20      198.03     64.92 o 
  -2  24   4      864.55      821.75     77.91 o 
  -1  24   4       12.05      -38.76     62.32 o 
   0  24   4        1.99       28.58     63.76 o 
   1  24   4       17.05       69.90     66.12 o 
   2  24   4       22.19      -48.71     57.93 o 
   3  24   4      779.92      773.47     82.79 o 
   4  24   4      458.89      417.26     80.29 o 
   5  24   4       93.04       43.59     70.73 o 
  -4  25   4       11.34       -4.47     61.77 o 
  -3  25   4      109.77      240.63     66.53 o 
  -2  25   4      235.48      257.71     84.29 o 
  -1  25   4      401.92      520.18     81.38 o 
   0  25   4      585.17      765.56     91.44 o 
   1  25   4      841.46      934.76     96.97 o 
   2  25   4      254.38      291.96     79.78 o 
   3  25   4       23.79       87.35     67.10 o 
   4  25   4       14.44      -33.14     75.85 o 
  -2  26   4     1588.23     1624.46    117.37 o 
  -1  26   4      643.26      688.30     96.47 o 
   0  26   4        1.97      184.38     74.19 o 
   1  26   4      470.89      634.22     92.44 o 
   2  26   4     2255.35     2277.41    134.27 o 
 -13   1   5        7.58      -40.69     52.86 o 
 -12   1   5      244.74      269.95     50.44 o 
 -11   1   5      599.62      576.83     52.57 o 
 -10   1   5     4609.92     4489.61    109.72 o 
  -9   1   5     5183.44     5329.32    107.33 o 
  -8   1   5     3660.79     3512.03    130.33 o 
  -7   1   5     4552.91     4527.45     81.28 o 
  -6   1   5     4230.68     4334.09     74.07 o 
  -5   1   5      161.71      169.09     14.20 o 
  -4   1   5      140.87      163.47     16.83 o 
  -3   1   5     4362.90     3784.00     60.12 o 
  -2   1   5    13855.44    14648.05    173.81 o 
  -1   1   5    35404.82    33673.75    334.47 o 
   0   1   5    10678.14    12386.32    137.78 o 
   1   1   5    12238.50    11147.48    119.06 o 
   2   1   5      973.84     1035.98     26.00 o 
   3   1   5      493.69      508.63     28.87 o 
   4   1   5     7079.05     7410.47     96.58 o 
   5   1   5     9915.58     9319.37    127.31 o 
   6   1   5     5204.42     5236.44     91.93 o 
   7   1   5     9577.81     9483.02    143.92 o 
   8   1   5     4238.87     4164.46     90.61 o 
   9   1   5      772.84      907.71     52.85 o 
  10   1   5        6.75       15.78     53.45 o 
  11   1   5       10.81      -33.82     40.91 o 
  12   1   5      723.22      811.56     82.17 o 
  13   1   5     1302.17     1518.56    136.70 o 
 -13   2   5     6192.66     6440.49    218.59 o 
 -12   2   5     5713.45     5889.38    153.24 o 
 -11   2   5     6134.09     6310.45    140.40 o 
 -10   2   5     2113.43     2224.62     71.09 o 
  -9   2   5       61.09       67.29     30.44 o 
  -8   2   5     7883.06     7738.18    129.62 o 
  -7   2   5    22769.84    24226.15    293.70 o 
  -6   2   5    35655.12    36470.88    394.82 o 
  -5   2   5    35751.27    37037.18    375.29 o 
  -4   2   5    12495.66    11555.39    136.41 o 
  -3   2   5    16457.24    16789.23    198.90 o 
  -2   2   5      301.66      248.18     13.85 o 
  -1   2   5       15.63       81.64     26.02 o 
   0   2   5    23121.11    21945.44    222.49 o 
   1   2   5     5206.26     5530.99     68.07 o 
   2   2   5    46028.84    42830.39    449.36 o 
   3   2   5    17316.46    17743.38    198.31 o 
   4   2   5    23481.74    20340.22    228.30 o 
   5   2   5     2447.65     2924.83     69.07 o 
   6   2   5     1019.12     1048.88     52.42 o 
   7   2   5      219.69      304.06     31.48 o 
   8   2   5     4604.58     4714.61     96.93 o 
   9   2   5     7416.51     7457.26    141.37 o 
  10   2   5    12554.34    12230.58    218.88 o 
  11   2   5     7554.16     7801.25    183.54 o 
  12   2   5     5083.90     5216.38    153.06 o 
  13   2   5     1467.68     1583.33    108.57 o 
 -13   3   5       20.55       57.37     55.21 o 
 -12   3   5     1052.94      995.53     72.33 o 
 -11   3   5     6294.75     6000.66    151.76 o 
 -10   3   5    15906.78    16536.77    244.36 o 
  -9   3   5    13069.72    13094.21    233.80 o 
  -8   3   5    18313.48    18810.70    269.64 o 
  -7   3   5    12754.32    12592.96    168.92 o 
  -6   3   5     2337.58     2349.74     50.01 o 
  -5   3   5     1737.83     1481.26     33.10 o 
  -4   3   5     5895.44     6078.79     75.88 o 
  -3   3   5    42229.78    42978.91    427.55 o 
  -2   3   5    59319.05    65380.59    640.68 o 
  -1   3   5    93411.96    92203.66    896.31 o 
   0   3   5    19679.37    22455.65    228.40 o 
   1   3   5    27987.82    26914.41    271.28 o 
   2   3   5     3579.60     3656.85     55.37 o 
   3   3   5     3901.87     3717.07     63.70 o 
   4   3   5     7449.88     7488.37     98.69 o 
   5   3   5    30504.57    30069.95    331.65 o 
   6   3   5    17384.21    17889.98    213.04 o 
   7   3   5    24947.75    25196.34    314.18 o 
   8   3   5    14829.79    15293.11    227.99 o 
   9   3   5     4055.52     4246.94    104.13 o 
  10   3   5       22.17       77.19     43.44 o 
  11   3   5      367.79      379.35     64.22 o 
  12   3   5      753.24      735.81     72.03 o 
  13   3   5     4310.73     4626.81    152.53 o 
 -13   4   5     2379.10     2498.17    109.17 o 
 -12   4   5     5848.46     5679.46    152.97 o 
 -11   4   5     2523.07     2477.24     97.76 o 
 -10   4   5       77.41       94.85     41.68 o 
  -9   4   5      942.37     1117.21     51.24 o 
  -8   4   5     1084.60      998.75     46.02 o 
  -7   4   5    13656.56    13717.72    170.45 o 
  -6   4   5    20014.82    19873.59    228.35 o 
  -5   4   5    15276.42    15566.32    170.35 o 
  -4   4   5    23797.59    23686.43    245.98 o 
  -3   4   5     8199.28     9280.52    113.07 o 
  -2   4   5     6021.34     5135.55     66.05 o 
  -1   4   5     6724.26     6720.64     80.04 o 
   0   4   5    15643.40    15258.62    169.44 o 
   1   4   5     3293.04     3844.20     52.29 o 
   3   4   5    15804.22    15942.66    181.83 o 
   4   4   5    27702.24    27235.29    299.43 o 
   5   4   5     3792.04     3982.67     67.60 o 
   6   4   5     2686.95     2489.15     58.53 o 
   7   4   5      554.49      613.22     38.14 o 
   8   4   5     4909.41     4897.91    106.59 o 
   9   4   5    10209.88    10156.57    189.40 o 
  10   4   5     4559.95     4724.28    122.71 o 
  11   4   5     2780.17     2782.25    107.30 o 
  12   4   5     5027.17     5206.01    234.93 o 
  13   4   5     1779.98     1710.01    100.70 o 
 -13   5   5      211.33      348.95    104.20 o 
 -12   5   5       77.09       28.75     52.42 o 
 -11   5   5      966.04      982.56     68.68 o 
 -10   5   5     1057.90     1132.59     64.80 o 
  -9   5   5      293.59      359.94     42.77 o 
  -8   5   5      111.85       69.55     28.48 o 
  -7   5   5     3564.68     3486.53     73.21 o 
  -6   5   5      401.95      414.15     25.20 o 
  -5   5   5     2896.79     2988.71     50.76 o 
  -4   5   5     7321.59     7357.01     90.79 o 
  -2   5   5     3530.72     3846.46     78.19 o 
  -1   5   5     8956.63     7881.65     92.94 o 
   1   5   5       92.25      127.97     15.35 o 
   2   5   5     2098.25     1973.74     38.40 o 
   3   5   5       16.74       17.88     12.26 o 
   4   5   5      409.12      524.89     28.68 o 
   5   5   5     2081.62     1836.22     48.97 o 
   6   5   5       31.93       24.75     21.33 o 
   7   5   5     3772.92     3486.45     85.59 o 
   8   5   5     2624.25     2372.35     80.38 o 
   9   5   5      307.92      250.47     44.21 o 
  10   5   5       51.16      -23.18     41.10 o 
  11   5   5       87.24       26.58     45.46 o 
  12   5   5       30.87       12.16     54.73 o 
  13   5   5      533.82      629.69     78.84 o 
 -13   6   5     1323.96     1506.18    110.07 o 
 -12   6   5      117.04      135.06     58.37 o 
 -11   6   5      379.78      384.30     50.07 o 
 -10   6   5      484.34      490.32     55.58 o 
  -9   6   5       26.77       59.86     36.89 o 
  -8   6   5     2225.63     2156.26     72.62 o 
  -7   6   5     1825.54     1743.45     56.64 o 
  -6   6   5     1537.02     1551.49     41.42 o 
  -5   6   5     5828.30     5652.74     77.85 o 
  -4   6   5     3349.12     3362.63     53.71 o 
  -3   6   5     3348.73     3223.07     68.46 o 
  -2   6   5     1327.62      970.16     26.62 o 
  -1   6   5      660.08      509.57     24.45 o 
   0   6   5      195.03      238.93     18.71 o 
   1   6   5       95.42      138.74     17.91 o 
   2   6   5     3766.69     3757.67     60.88 o 
   3   6   5      151.00       90.31     16.35 o 
   4   6   5     1786.16     1826.39     51.86 o 
   5   6   5     8786.82     8740.23    110.49 o 
   6   6   5     2152.63     2366.91     57.08 o 
   7   6   5      547.76      578.86     46.24 o 
   8   6   5       67.80       23.66     37.18 o 
   9   6   5     1186.58     1373.82     69.73 o 
  10   6   5      810.79      650.56     58.30 o 
  11   6   5     1625.98     1646.84     81.90 o 
  12   6   5      256.75      169.17     58.87 o 
  13   6   5        9.98       49.49     63.86 o 
 -13   7   5       61.21      199.69     63.18 o 
 -12   7   5      860.83      901.49     74.64 o 
 -11   7   5     2770.56     2619.42     93.24 o 
 -10   7   5     8192.64     8239.06    221.47 o 
  -9   7   5    13593.80    13725.58    231.69 o 
  -8   7   5    12968.43    12993.76    215.36 o 
  -7   7   5      579.20      629.32     46.08 o 
  -6   7   5     5665.21     5831.45     98.20 o 
  -5   7   5       22.27       68.91     19.56 o 
  -4   7   5     2555.56     2371.82     53.78 o 
  -3   7   5    27178.06    28307.20    311.37 o 
  -2   7   5    27162.37    27856.53    305.94 o 
  -1   7   5    24627.30    28026.56    306.25 o 
   0   7   5    42665.77    44629.09    448.03 o 
   1   7   5    13946.90    14034.59    168.22 o 
   2   7   5      448.01      508.21     29.00 o 
   3   7   5     1494.15     1545.34     39.68 o 
   4   7   5     3248.19     2756.36     55.56 o 
   5   7   5     6063.04     6054.91     92.57 o 
   6   7   5    27505.09    27124.97    356.05 o 
   7   7   5    14578.26    14394.71    214.38 o 
   8   7   5     3296.36     3404.16     98.46 o 
   9   7   5     2020.28     1950.99     80.20 o 
  10   7   5      371.19      364.29     53.12 o 
  11   7   5      204.92      197.60     52.61 o 
  12   7   5     1808.21     1671.59     97.94 o 
  13   7   5     2083.48     1970.08    109.80 o 
 -13   8   5     6052.78     6280.27    256.31 o 
 -12   8   5     5398.04     5233.42    149.18 o 
 -11   8   5     2628.88     2749.53    112.45 o 
 -10   8   5     1505.05     1492.22     72.50 o 
  -9   8   5      244.38      163.64     42.74 o 
  -8   8   5     6371.89     6394.47    134.89 o 
  -7   8   5    12752.66    12857.18    195.04 o 
  -6   8   5    21014.26    20807.63    262.51 o 
  -5   8   5    30196.60    31484.00    349.66 o 
  -4   8   5    35472.75    36133.00    394.97 o 
  -3   8   5     5524.06     4956.03     77.52 o 
  -2   8   5      148.28      169.39     19.44 o 
  -1   8   5      354.34      452.76     25.48 o 
   0   8   5     5926.33     6064.79     80.63 o 
   1   8   5    36863.09    37109.06    401.99 o 
   2   8   5    24242.43    24777.55    278.56 o 
   3   8   5    18921.99    17842.79    209.58 o 
   4   8   5    16354.64    16857.19    201.72 o 
   5   8   5    14803.95    14283.81    178.49 o 
   6   8   5     4261.01     4314.11     94.56 o 
   7   8   5     1449.63     1468.94     76.11 o 
   8   8   5     5986.11     5658.79    130.60 o 
   9   8   5     8583.00     8892.31    178.84 o 
  10   8   5     8192.45     7884.36    171.37 o 
  11   8   5    11152.70    11477.74    225.41 o 
  12   8   5     3880.73     3710.45    153.16 o 
  13   8   5     1182.19     1302.50    114.71 o 
 -13   9   5       20.69       17.65     92.42 o 
 -12   9   5      294.59      268.01     60.03 o 
 -11   9   5     2736.87     2772.75    166.77 o 
 -10   9   5     6945.74     6981.51    153.94 o 
  -9   9   5    14853.69    14761.41    248.45 o 
  -8   9   5     7971.89     7920.09    156.69 o 
  -7   9   5     4211.02     4046.31    102.57 o 
  -6   9   5      628.40      713.72     37.91 o 
  -5   9   5      123.36      175.85     26.95 o 
  -4   9   5     8703.57     8790.35    121.15 o 
  -3   9   5    12714.90    12719.85    158.92 o 
  -2   9   5    25011.49    25475.19    287.10 o 
  -1   9   5    16467.88    18730.36    218.03 o 
   0   9   5    29156.11    29403.53    337.32 o 
   1   9   5     6852.82     6920.64     98.88 o 
   2   9   5       25.61      119.94     25.07 o 
   3   9   5      285.83      298.56     24.88 o 
   4   9   5    10537.15    10458.71    139.34 o 
   5   9   5    10293.04    10880.97    167.38 o 
   6   9   5    27213.77    26061.58    348.80 o 
   7   9   5    17534.10    17441.91    253.94 o 
   8   9   5     6631.71     6732.38    147.27 o 
   9   9   5     3048.02     2840.80     96.16 o 
  10   9   5     1037.95     1036.61     69.93 o 
  11   9   5       77.80      132.71     53.21 o 
  12   9   5     2781.73     3056.56    151.36 o 
 -12  10   5      799.76      859.82     77.28 o 
 -11  10   5      741.40      696.58     62.86 o 
 -10  10   5      741.84      687.81     77.34 o 
  -9  10   5       77.54       66.00     45.15 o 
  -8  10   5      403.84      352.56     49.88 o 
  -7  10   5     1628.52     1532.92     60.30 o 
  -6  10   5     5107.78     5086.25     96.67 o 
  -5  10   5     6947.13     6897.17    114.33 o 
  -4  10   5    10704.13    10362.73    139.21 o 
  -3  10   5      768.38      736.02     33.36 o 
  -2  10   5     1520.50     1453.33     44.67 o 
  -1  10   5      115.70      115.42     20.61 o 
   0  10   5      278.69      349.70     21.28 o 
   1  10   5    10149.00    10020.19    132.44 o 
   2  10   5    14840.23    15843.05    192.93 o 
   3  10   5    11496.48    10999.69    145.13 o 
   4  10   5      970.14     1008.90     38.02 o 
   5  10   5      481.26      450.24     35.28 o 
   6  10   5      689.06      688.52     69.66 o 
   7  10   5      275.62      317.46     41.21 o 
   8  10   5     1533.51     1516.80    117.72 o 
   9  10   5     2442.88     2320.86    100.86 o 
  10  10   5     3947.32     3896.56    123.97 o 
  11  10   5     2070.25     1964.85    105.15 o 
  12  10   5      537.22      486.96     80.47 o 
 -12  11   5       18.81        6.59     53.07 o 
 -11  11   5       14.10       74.66     54.00 o 
 -10  11   5       44.12       24.02     44.45 o 
  -9  11   5        5.39       22.47     43.28 o 
  -8  11   5       79.37       34.07     40.38 o 
  -7  11   5       71.99       49.18     34.47 o 
  -6  11   5     1888.94     1801.35     73.69 o 
  -5  11   5       32.69       37.02     26.81 o 
  -4  11   5        3.69       56.44     25.83 o 
  -3  11   5      644.92      588.73     32.02 o 
  -2  11   5      215.79      172.14     24.04 o 
  -1  11   5     1554.96     1565.37     44.12 o 
   0  11   5     1552.52     1520.26     38.62 o 
   1  11   5      348.18      528.90     39.09 o 
   2  11   5      784.98      846.55     36.07 o 
   3  11   5       43.31       89.89     24.20 o 
   4  11   5       80.48       37.39     26.34 o 
   5  11   5       65.05       49.07     29.78 o 
   6  11   5      282.13      226.43     37.51 o 
   7  11   5     1756.58     1596.09     64.82 o 
   8  11   5      165.64      208.26     46.75 o 
   9  11   5      194.02      148.53     49.56 o 
  10  11   5       17.84       34.09     56.36 o 
  11  11   5       38.79       19.92     62.54 o 
  12  11   5       36.74       17.62     69.76 o 
 -12  12   5     1124.87     1139.73     84.56 o 
 -11  12   5     1431.55     1539.95    138.81 o 
 -10  12   5      506.89      460.67     64.34 o 
  -9  12   5        6.90        8.96     42.86 o 
  -8  12   5     2274.91     2391.96     87.39 o 
  -7  12   5     4303.58     4299.75    103.49 o 
  -6  12   5     3181.48     3414.69     82.40 o 
  -5  12   5     4588.64     4196.66     89.73 o 
  -4  12   5     2461.73     2354.51     64.73 o 
  -3  12   5     2326.35     2261.49     60.98 o 
  -2  12   5       26.27       71.82     24.00 o 
  -1  12   5        6.64       44.50     23.56 o 
   0  12   5     1296.29     1399.30     57.94 o 
   1  12   5    19443.83    20399.32    244.00 o 
   2  12   5    16058.94    16350.79    203.75 o 
   3  12   5    11901.31    11611.73    171.84 o 
   4  12   5     3966.38     3774.44    158.24 o 
   5  12   5     4180.09     3845.20     86.77 o 
   6  12   5      761.48      830.62     52.27 o 
   7  12   5      406.24      451.93     53.01 o 
   8  12   5      273.80      279.79     48.16 o 
   9  12   5     1332.81     1381.01    107.90 o 
  10  12   5     3247.91     3155.36    125.69 o 
  11  12   5     3143.15     3193.97    136.34 o 
  12  12   5     1771.02     1830.94    116.40 o 
 -12  13   5      570.12      465.69     73.77 o 
 -11  13   5     2045.24     2178.70    105.47 o 
 -10  13   5     4446.95     4243.75    160.94 o 
  -9  13   5    11300.32    11314.80    237.02 o 
  -8  13   5     9121.63     9654.06    189.65 o 
  -7  13   5     3685.07     3719.23     98.08 o 
  -6  13   5       39.90       18.99     31.14 o 
  -5  13   5      458.78      454.47     40.42 o 
  -4  13   5     5737.13     5501.82    119.84 o 
  -3  13   5    19933.48    19575.14    252.91 o 
  -2  13   5    23798.48    24565.22    289.93 o 
  -1  13   5    17488.44    17582.10    233.11 o 
   0  13   5    20148.16    20429.41    285.15 o 
   1  13   5     6506.41     6736.29    107.07 o 
   2  13   5      277.11      374.59     32.82 o 
   3  13   5      266.46      474.29     57.92 o 
   4  13   5     3447.03     3547.84     82.84 o 
   5  13   5    12730.75    12239.33    183.11 o 
   6  13   5    23496.48    23109.26    326.49 o 
   7  13   5    10309.23     9832.11    175.18 o 
   8  13   5     7705.61     7084.84    179.29 o 
   9  13   5     1735.69     1806.91     97.50 o 
  10  13   5      398.79      418.95     70.74 o 
  11  13   5      232.23      209.08     72.96 o 
 -11  14   5     1939.28     2089.62    106.18 o 
 -10  14   5     1389.70     1412.05     87.48 o 
  -9  14   5        2.52       87.27     57.53 o 
  -8  14   5     2875.60     2814.87    109.13 o 
  -7  14   5     4477.48     4211.33    106.38 o 
  -6  14   5    10299.47     9792.86    183.25 o 
  -5  14   5    22603.60    22591.32    296.60 o 
  -4  14   5    15269.81    15560.81    218.61 o 
  -3  14   5     6792.82     6588.79    117.73 o 
  -2  14   5      794.44      798.82     76.94 o 
  -1  14   5      923.64      944.79     46.09 o 
   0  14   5     2228.12     2314.13     65.90 o 
   1  14   5    29732.17    28802.98    358.39 o 
   2  14   5    30522.70    30454.84    408.47 o 
   3  14   5    38961.39    37882.27    456.95 o 
   4  14   5     8079.16     7943.39    164.21 o 
   5  14   5     7106.67     7073.47    127.95 o 
   6  14   5     1179.11     1133.28     74.52 o 
   7  14   5      566.44      588.23     59.32 o 
   8  14   5     2371.92     2561.87    110.37 o 
   9  14   5     6115.09     6009.34    178.18 o 
  10  14   5     8214.46     8147.51    212.64 o 
  11  14   5     5270.87     5459.34    179.15 o 
 -11  15   5      934.76      876.25     85.09 o 
 -10  15   5     2443.01     2437.96    111.45 o 
  -9  15   5     6246.33     6376.46    171.63 o 
  -8  15   5     2274.73     2483.27    103.58 o 
  -7  15   5      681.36      703.58     59.07 o 
  -6  15   5       81.35       63.70     35.80 o 
  -5  15   5       68.88      136.07     35.91 o 
  -4  15   5     2523.23     2586.47     74.17 o 
  -3  15   5     8428.64     8062.65    150.10 o 
  -2  15   5    11079.55    10891.48    239.99 o 
  -1  15   5     6239.59     6447.60    116.21 o 
   0  15   5     7523.88     7238.14    151.17 o 
   1  15   5     1626.65     1680.00     59.28 o 
   2  15   5      532.13      563.17     47.99 o 
   3  15   5       19.84      -16.35     31.13 o 
   4  15   5      147.73      197.35     37.69 o 
   5  15   5     2833.53     2674.27     85.57 o 
   6  15   5     9532.78     9527.74    191.37 o 
   7  15   5     4252.89     4044.50    120.37 o 
   8  15   5     1845.58     1905.11    122.54 o 
   9  15   5      566.31      650.97     77.16 o 
  10  15   5      632.22      466.43     95.28 o 
  11  15   5      103.04       82.74     74.23 o 
 -11  16   5        9.70        1.33     60.77 o 
 -10  16   5        4.51        9.34     55.66 o 
  -9  16   5        1.86        1.56     54.45 o 
  -8  16   5      300.36      317.19     60.41 o 
  -7  16   5      162.57      119.19     47.10 o 
  -6  16   5      248.48      250.77     45.30 o 
  -5  16   5     1701.60     1796.00     67.18 o 
  -4  16   5      648.66      660.26     49.31 o 
  -3  16   5       10.80       15.48     35.16 o 
  -2  16   5      990.02     1147.86     58.64 o 
  -1  16   5      145.57      119.00     34.72 o 
   0  16   5      432.91      344.79     38.94 o 
   1  16   5     3877.35     3735.81     90.39 o 
   2  16   5      556.08      527.33     47.81 o 
   3  16   5       67.17      129.95     44.39 o 
   4  16   5       19.59       52.08     36.78 o 
   5  16   5      659.42      710.28     60.06 o 
   6  16   5      116.84      146.08     49.52 o 
   7  16   5      842.80      974.92     72.10 o 
   8  16   5        6.25       -7.49     51.57 o 
   9  16   5      110.68      178.21     63.42 o 
  10  16   5      224.45      165.85     72.64 o 
 -10  17   5      740.55      791.08     80.93 o 
  -9  17   5      896.44      940.27     79.96 o 
  -8  17   5      925.85      861.78     76.96 o 
  -7  17   5      634.05      688.75     63.79 o 
  -6  17   5      216.23      145.37     48.20 o 
  -5  17   5      145.58      121.54     42.86 o 
  -4  17   5      312.25      375.07     51.48 o 
  -3  17   5      164.41      159.76     40.08 o 
  -2  17   5     4410.08     4086.97    103.09 o 
  -1  17   5     3654.54     3432.69     90.15 o 
   0  17   5     1397.56     1256.64     57.05 o 
   1  17   5      666.06      672.92     47.65 o 
   2  17   5      507.35      491.46     49.21 o 
   3  17   5      165.88      174.69     43.61 o 
   4  17   5     1883.71     1804.87     82.32 o 
   5  17   5     1615.29     1710.38    116.19 o 
   6  17   5      566.73      549.09     61.24 o 
   7  17   5     1542.82     1698.06     88.36 o 
   8  17   5     2075.92     2162.05     98.52 o 
   9  17   5      615.02      643.78     82.88 o 
  10  17   5        5.83      -12.45     74.13 o 
 -10  18   5      233.74      298.48     71.81 o 
  -9  18   5      171.29      199.08     62.95 o 
  -8  18   5      157.84      140.15     59.59 o 
  -7  18   5     2462.29     2728.87    101.26 o 
  -6  18   5     8972.15     8821.05    184.33 o 
  -5  18   5     9018.99     8554.15    182.17 o 
  -4  18   5     9429.65     9766.85    194.09 o 
  -3  18   5     3129.59     3009.32     91.30 o 
  -2  18   5      904.87      999.64     62.00 o 
  -1  18   5     2055.30     1942.12     69.33 o 
   0  18   5     3218.54     3101.22    121.94 o 
   1  18   5     4749.55     4910.12    108.57 o 
   2  18   5     8305.94     8332.75    192.94 o 
   3  18   5    10154.11    10115.42    201.02 o 
   4  18   5     6610.52     6180.98    168.23 o 
   5  18   5     4015.46     3952.07    139.17 o 
   6  18   5      479.14      504.40     70.69 o 
   7  18   5       11.41       30.28     51.67 o 
   8  18   5     3053.10     3088.01    117.37 o 
   9  18   5     4477.12     4545.38    162.05 o 
  -9  19   5     4561.58     4248.79    145.30 o 
  -8  19   5     4034.23     3931.98    140.48 o 
  -7  19   5     2673.92     2815.38    115.89 o 
  -6  19   5      696.47      702.63     72.26 o 
  -5  19   5      310.21      287.14     54.27 o 
  -4  19   5     2246.76     2302.42     91.09 o 
  -3  19   5     3015.66     3113.76    103.37 o 
  -2  19   5    12328.12    12083.09    205.27 o 
  -1  19   5    12199.51    12362.84    207.32 o 
   0  19   5     9848.17     9611.28    162.05 o 
   1  19   5     2796.53     2800.05     88.35 o 
   2  19   5     1102.75     1132.15     71.55 o 
   3  19   5      159.63      169.72     52.34 o 
   4  19   5     3081.13     2830.47    113.48 o 
   5  19   5     6191.14     5972.22    180.47 o 
   6  19   5     7139.14     7121.58    192.61 o 
   7  19   5     7725.85     7532.42    200.47 o 
   8  19   5     4158.65     4270.76    167.01 o 
   9  19   5     1403.96     1463.20    110.31 o 
  -8  20   5      103.70       73.30     64.06 o 
  -7  20   5     2997.95     2920.34    119.63 o 
  -6  20   5     6563.16     6368.07    172.34 o 
  -5  20   5     5550.27     5407.34    143.50 o 
  -4  20   5     3737.97     3729.96    115.79 o 
  -3  20   5     1801.22     1590.70    140.38 o 
  -2  20   5      483.65      552.99     56.39 o 
  -1  20   5       16.47      104.96     41.88 o 
   0  20   5     1579.05     1631.36     72.95 o 
   1  20   5     3261.85     3151.40    139.45 o 
   2  20   5     7547.55     7661.39    173.49 o 
   3  20   5     6268.75     6145.22    153.27 o 
   4  20   5     4655.33     4726.58    153.05 o 
   5  20   5     2103.35     1928.85    113.55 o 
   6  20   5       18.15        5.60     61.41 o 
   7  20   5       28.48       77.48     66.61 o 
   8  20   5     1387.56     1613.36    110.83 o 
  -8  21   5     1429.61     1170.89    102.32 o 
  -7  21   5      445.25      320.69     68.53 o 
  -6  21   5      538.90      461.00     69.10 o 
  -5  21   5       29.90       62.25     49.81 o 
  -4  21   5      130.29       83.10     48.35 o 
  -3  21   5     1091.65     1073.40     71.85 o 
  -2  21   5     1699.21     1694.50     81.34 o 
  -1  21   5     1527.89     1258.70     81.85 o 
   0  21   5     1910.84     1803.94    120.28 o 
   1  21   5      516.12      581.53     61.59 o 
   2  21   5       59.80       12.77     49.80 o 
   3  21   5      334.24      189.90     56.87 o 
   4  21   5     1778.01     1826.62    169.58 o 
   5  21   5     1433.41     1422.10     98.46 o 
   6  21   5      663.19      465.37     77.89 o 
   7  21   5      490.51      342.54     79.66 o 
   8  21   5      203.87      166.09     77.65 o 
  -7  22   5      105.05      120.59     63.56 o 
  -6  22   5      156.02      149.42     63.46 o 
  -5  22   5      121.16       62.09     53.20 o 
  -4  22   5      243.29      231.53     55.03 o 
  -3  22   5       18.61       -2.59     47.02 o 
  -2  22   5        2.47        6.07     52.72 o 
  -1  22   5      117.50      158.53     57.58 o 
   0  22   5        9.69       -0.09     60.05 o 
   1  22   5      900.81      794.47     67.63 o 
   2  22   5       33.08       64.97     52.57 o 
   3  22   5      104.54      162.59     57.81 o 
   4  22   5      243.45      168.64     68.49 o 
   5  22   5      265.15      243.31     91.03 o 
   6  22   5      236.71      195.95     83.49 o 
   7  22   5        1.47       12.20     69.72 o 
  -6  23   5      179.94      209.11     64.07 o 
  -5  23   5       89.87       35.88     70.25 o 
  -4  23   5     1133.04     1016.80     84.02 o 
  -3  23   5     1436.45     1395.36     89.09 o 
  -2  23   5     2523.04     2489.65    127.68 o 
  -1  23   5     3700.84     3835.65    153.29 o 
   0  23   5     1562.69     1424.82    104.69 o 
   1  23   5     1020.24     1101.86     95.27 o 
   2  23   5      269.93      366.86     61.55 o 
   3  23   5      253.66      423.84     66.97 o 
   4  23   5      592.79      703.44     85.58 o 
   5  23   5     1551.43     1499.57    103.69 o 
   6  23   5     1691.46     1583.24    112.77 o 
  -5  24   5     3807.76     3364.44    149.09 o 
  -4  24   5     2199.93     2271.88    112.30 o 
  -3  24   5     2236.53     2470.82    129.60 o 
  -2  24   5      874.11      848.12     78.79 o 
  -1  24   5      111.11      218.29     71.29 o 
   0  24   5     1847.47     2070.00    118.54 o 
   1  24   5     2817.21     3140.56    142.63 o 
   2  24   5     5199.74     5265.39    160.74 o 
   3  24   5     7607.89     7576.83    184.78 o 
   4  24   5     4745.22     4971.56    168.27 o 
   5  24   5      870.55      899.85     93.88 o 
  -4  25   5      833.13      727.69     81.43 o 
  -3  25   5     3463.02     3478.83    154.07 o 
  -2  25   5     4588.73     4465.84    172.47 o 
  -1  25   5     6397.16     6488.62    205.53 o 
   0  25   5     3546.57     3551.53    244.65 o 
   1  25   5     2313.24     2553.80    135.44 o 
   2  25   5      721.44      913.95     97.35 o 
   3  25   5      108.80       47.06     66.98 o 
  -1  26   5      260.67      342.92     84.81 o 
   0  26   5     1397.21     1485.12    112.61 o 
   1  26   5     1091.60     1227.41    110.34 o 
 -13   0   6     5229.43     5486.05    452.75 o 
 -12   0   6     4915.06     4820.59    179.02 o 
 -11   0   6      194.61      251.51     64.42 o 
 -10   0   6      196.97      259.72     60.27 o 
  -9   0   6     1226.23     1213.64     69.22 o 
  -8   0   6    27505.99    27833.35    477.92 o 
  -7   0   6    51955.25    55547.80    889.57 o 
  -6   0   6    39016.20    42213.43    682.75 o 
  -5   0   6    34707.23    33945.38    551.85 o 
  -4   0   6     1393.12     1409.33     92.17 o 
  -3   0   6     8377.96     7467.18    144.92 o 
  -2   0   6     1713.88     1347.43     55.46 o 
  -1   0   6    63257.47    57010.54    791.61 o 
   0   0   6    20123.49    23631.64    350.29 o 
   1   0   6    74748.83    69123.26    956.20 o 
   2   0   6    31767.42    33310.07    534.78 o 
   3   0   6    99423.64    98586.20   1528.14 o 
   4   0   6    11980.78    11638.41    216.75 o 
   5   0   6      532.64      459.95     41.09 o 
   6   0   6       59.91      120.54     36.45 o 
   7   0   6     6065.24     5563.98    146.82 o 
   8   0   6     7279.37     7478.33    184.44 o 
   9   0   6     7777.33     7035.49    182.80 o 
  10   0   6     8082.15     8506.20    245.24 o 
  11   0   6     4722.25     4385.55    189.52 o 
  12   0   6     1955.53     1887.77    185.66 o 
  13   0   6       23.75      117.60     92.42 o 
 -13   1   6      750.04      893.28    112.05 o 
 -12   1   6     3531.53     3480.47    116.61 o 
 -11   1   6     7275.76     7309.61    198.99 o 
 -10   1   6     6887.77     7160.15    145.84 o 
  -9   1   6     9023.93     9295.63    154.78 o 
  -8   1   6     8034.95     8282.06    129.11 o 
  -7   1   6     8036.84     7405.48    115.36 o 
  -6   1   6     4041.60     3705.21     71.24 o 
  -5   1   6     2176.05     2222.52     55.13 o 
  -4   1   6    12061.99    10402.22    136.05 o 
  -3   1   6    24209.83    26757.33    308.11 o 
  -2   1   6    72428.43    70995.18    776.91 o 
  -1   1   6    45654.39    48895.00    482.72 o 
   0   1   6     5832.15     5758.68     69.62 o 
   1   1   6     1343.99     1088.34     29.30 o 
   2   1   6     1707.36     1698.09     37.00 o 
   3   1   6    12790.09    12688.87    160.96 o 
   4   1   6    28385.61    26266.75    310.76 o 
   5   1   6     9439.68    10211.46    143.73 o 
   6   1   6    11001.90    10905.56    156.44 o 
   7   1   6     9440.75     9085.34    188.37 o 
   8   1   6     8223.50     8505.58    142.59 o 
   9   1   6       60.57       56.50     36.01 o 
  10   1   6     2265.28     2445.75    116.16 o 
  11   1   6      902.10      758.39     69.46 o 
  12   1   6     3056.34     3132.13    119.65 o 
  13   1   6     3652.03     3635.13    231.48 o 
 -13   2   6      448.21      500.08     68.06 o 
 -12   2   6      975.69      865.79     70.28 o 
 -11   2   6      194.08      237.25     50.10 o 
 -10   2   6     1387.93     1489.02     85.46 o 
  -9   2   6      296.07      232.89     35.86 o 
  -8   2   6     1194.99     1055.03     43.08 o 
  -7   2   6     4257.58     4715.20     92.23 o 
  -6   2   6     6202.49     5636.58     92.31 o 
  -5   2   6     6205.13     6047.80     93.03 o 
  -3   2   6     3601.36     2923.51     54.28 o 
  -2   2   6     1273.74     1533.40     31.16 o 
  -1   2   6    18728.87    17382.36    181.46 o 
   1   2   6    18579.63    15258.64    171.42 o 
   2   2   6     9713.65    10755.52    128.61 o 
   3   2   6    28265.71    28218.98    306.75 o 
   4   2   6     5797.25     5788.93     82.60 o 
   5   2   6      639.90      457.79     31.03 o 
   6   2   6     1749.90     1592.33     66.80 o 
   7   2   6     2101.12     1915.22     58.93 o 
   8   2   6     2294.44     2560.31     72.46 o 
   9   2   6     3626.80     3420.97     93.05 o 
  10   2   6      412.36      442.53     62.36 o 
  11   2   6       61.71       57.18     57.40 o 
  12   2   6     1055.70     1086.07     81.51 o 
  13   2   6       25.44       52.19     62.43 o 
 -13   3   6      253.62      235.98     61.40 o 
 -12   3   6        7.49       29.06     48.19 o 
 -11   3   6      173.58      283.93     52.58 o 
 -10   3   6       43.75       94.56     38.13 o 
  -9   3   6     2434.21     2444.87     72.31 o 
  -8   3   6      106.51       58.74     28.79 o 
  -7   3   6       48.15       61.31     23.98 o 
  -6   3   6      458.89      416.11     28.55 o 
  -5   3   6      291.50      291.94     20.87 o 
  -4   3   6     6189.02     6238.20     85.35 o 
  -3   3   6      403.84      401.77     21.06 o 
  -2   3   6     3836.79     3840.99     54.16 o 
  -1   3   6     1750.80     1895.74     37.82 o 
   0   3   6     8830.52     8930.38    101.46 o 
   1   3   6     2676.46     2890.66     44.45 o 
   2   3   6       29.29       27.43     11.22 o 
   3   3   6        5.73       10.80     14.52 o 
   4   3   6     3286.72     3451.37     59.71 o 
   5   3   6     1912.29     1869.66     47.77 o 
   6   3   6      134.46      151.29     27.16 o 
   7   3   6       28.85       40.10     28.24 o 
   8   3   6        4.79       15.57     33.02 o 
   9   3   6      467.49      469.87     53.19 o 
  10   3   6       25.58      129.81     45.27 o 
  11   3   6      157.53      270.31     57.24 o 
  12   3   6       35.35       25.21     60.79 o 
  13   3   6       10.00       38.58     59.46 o 
 -13   4   6     2632.04     2992.93    118.08 o 
 -12   4   6     1014.04     1098.91     98.03 o 
 -11   4   6      324.43      340.03     51.25 o 
 -10   4   6      450.04      490.21     48.75 o 
  -9   4   6     2411.88     2717.09     85.66 o 
  -8   4   6     4959.73     5204.88    104.12 o 
  -7   4   6    12806.76    12378.09    169.05 o 
  -6   4   6    13225.67    14245.52    185.11 o 
  -5   4   6     6843.28     6914.96     95.97 o 
  -4   4   6    15564.66    15582.75    169.96 o 
  -3   4   6      412.61      448.21     19.40 o 
  -2   4   6      982.79     1352.22     31.51 o 
  -1   4   6     6776.32     7083.54     85.70 o 
   0   4   6    28167.86    27863.61    283.60 o 
   1   4   6    14079.00    14538.58    156.83 o 
   2   4   6    14689.55    14342.46    155.71 o 
   3   4   6    10569.90    10172.13    126.07 o 
   4   4   6      663.59      754.58     29.64 o 
   5   4   6     5529.71     5067.32     80.76 o 
   6   4   6     2627.50     2583.69     66.46 o 
   7   4   6     2735.54     2688.73     71.07 o 
   8   4   6     7407.19     7744.97    175.21 o 
   9   4   6     6102.47     6192.22    141.06 o 
  10   4   6     5730.16     5909.88    142.20 o 
  11   4   6     3616.39     3502.64    123.82 o 
  12   4   6      379.67      336.98     65.76 o 
  13   4   6       16.61       67.04     65.27 o 
 -13   5   6     1632.27     1672.36     96.58 o 
 -12   5   6     3031.65     2916.96    111.43 o 
 -11   5   6     8106.29     8447.56    171.43 o 
 -10   5   6    10457.91    10470.12    193.27 o 
  -9   5   6    11821.94    12122.07    208.94 o 
  -8   5   6     6952.76     6767.93    155.13 o 
  -7   5   6      263.15      302.20     31.69 o 
  -6   5   6     1441.07     1410.50     40.98 o 
  -5   5   6     5223.08     5281.05     80.55 o 
  -4   5   6    24822.51    25288.68    264.56 o 
  -3   5   6    32820.13    34693.18    353.39 o 
  -2   5   6    59468.30    59404.05    588.57 o 
  -1   5   6    13786.63    14823.42    161.41 o 
   0   5   6    29879.71    30873.41    332.74 o 
   1   5   6     2737.53     2842.44     46.73 o 
   2   5   6     4329.50     3988.26     57.68 o 
   3   5   6    15381.99    15826.40    172.95 o 
   4   5   6    28927.95    28582.75    316.02 o 
   5   5   6    21948.54    21823.85    288.54 o 
   6   5   6    28819.60    29173.53    354.63 o 
   7   5   6    17043.82    17636.17    303.36 o 
   8   5   6     4307.88     4181.36    111.03 o 
   9   5   6      618.37      741.22     57.97 o 
  10   5   6      698.13      724.54     61.71 o 
  11   5   6     2440.81     2575.04     99.34 o 
  12   5   6     1772.64     1637.73     93.51 o 
  13   5   6     3987.41     4462.79    198.50 o 
 -13   6   6     5320.24     5543.50    260.91 o 
 -12   6   6     3561.51     3755.97    129.17 o 
 -11   6   6      530.01      425.99     51.94 o 
 -10   6   6      207.12      199.76     43.66 o 
  -9   6   6     3962.48     4074.06    106.58 o 
  -8   6   6     3146.00     3614.95     95.63 o 
  -7   6   6    10881.12    10616.21    201.05 o 
  -6   6   6    20903.61    21317.34    271.79 o 
  -5   6   6    16338.91    16878.88    199.05 o 
  -4   6   6    22719.75    23354.55    261.78 o 
  -3   6   6      750.98      748.42     25.15 o 
  -2   6   6     2568.95     2536.02     46.31 o 
  -1   6   6    18246.93    20476.70    217.20 o 
   0   6   6    39350.46    41384.08    416.03 o 
   1   6   6    33154.59    35059.59    356.20 o 
   2   6   6    44275.14    45191.11    453.93 o 
   3   6   6    23262.11    22765.08    272.46 o 
   4   6   6     6130.71     6518.13     86.98 o 
   5   6   6      443.68      506.07     28.14 o 
   6   6   6     1995.62     1853.89     60.59 o 
   7   6   6     6812.19     6800.19    151.76 o 
   8   6   6    17184.25    17001.14    275.10 o 
   9   6   6    18591.85    18520.12    301.49 o 
  10   6   6     5460.17     5443.62    137.17 o 
  11   6   6     3750.55     3575.95    141.30 o 
  12   6   6     1379.15     1405.14     91.00 o 
  13   6   6       13.26      105.60     65.98 o 
 -13   7   6      169.63      246.35     67.96 o 
 -12   7   6     1024.69     1179.10     95.64 o 
 -11   7   6     3272.84     3283.12    104.18 o 
 -10   7   6     4380.71     4249.07    114.25 o 
  -9   7   6     4461.71     4029.26    108.37 o 
  -8   7   6     7824.62     7788.06    151.89 o 
  -7   7   6       82.06      148.47     33.50 o 
  -6   7   6       31.66       50.68     27.09 o 
  -5   7   6    10339.52    10343.24    171.59 o 
  -4   7   6     3527.10     3652.59     64.64 o 
  -3   7   6     4795.79     4652.10     79.96 o 
  -2   7   6    24676.81    24053.12    254.01 o 
  -1   7   6     7081.55     7940.08     98.86 o 
   0   7   6     4010.66     3972.10     59.76 o 
   2   7   6     2983.27     2770.44     65.94 o 
   3   7   6      935.91     1124.10     44.76 o 
   4   7   6    17067.18    15869.37    190.87 o 
   5   7   6    10642.78    11223.65    158.95 o 
   6   7   6     8575.65     8424.31    169.56 o 
   7   7   6     9700.39     9505.89    249.99 o 
   8   7   6     1349.31     1245.31     66.91 o 
   9   7   6        4.25       -1.66     40.63 o 
  10   7   6      409.89      529.73     57.72 o 
  11   7   6      399.49      440.14     61.67 o 
  12   7   6     1772.56     1663.34     96.33 o 
 -13   8   6      249.43      419.38     70.77 o 
 -12   8   6      261.59      220.19     57.76 o 
 -11   8   6       64.62       92.67     44.13 o 
 -10   8   6        9.72       -0.57     39.18 o 
  -9   8   6       40.06       45.79     39.07 o 
  -8   8   6      239.15      236.98     40.22 o 
  -7   8   6       89.44      152.64     33.66 o 
  -6   8   6       45.60       73.66     28.58 o 
  -5   8   6        4.83       63.48     21.15 o 
  -4   8   6      104.01      155.97     22.68 o 
  -3   8   6       50.20       42.39     19.11 o 
  -2   8   6      296.85      293.67     22.61 o 
  -1   8   6       72.73      160.69     18.27 o 
   0   8   6      692.08      784.89     26.16 o 
   1   8   6     1837.89     2030.13     47.27 o 
   2   8   6     1236.41     1531.96     44.01 o 
   3   8   6      184.86      218.65     24.12 o 
   4   8   6     1442.13     1512.83     43.08 o 
   5   8   6     3554.32     3356.19     74.44 o 
   6   8   6      742.28      717.50     44.48 o 
   7   8   6       46.93       22.41     42.54 o 
   8   8   6      213.60      297.90     46.02 o 
   9   8   6      113.46       71.21     43.63 o 
  10   8   6       53.19        3.32     55.81 o 
  11   8   6      294.68      371.11     60.18 o 
  12   8   6        0.09       19.14     55.60 o 
 -12   9   6     1343.38     1529.54     82.48 o 
 -11   9   6      405.02      493.87     62.55 o 
 -10   9   6     1605.39     1576.27     75.12 o 
  -9   9   6     2512.40     2725.42     91.64 o 
  -8   9   6      100.85      165.11     39.67 o 
  -7   9   6       62.16      112.30     42.41 o 
  -6   9   6      132.22      145.59     31.94 o 
  -5   9   6      239.84      265.35     29.22 o 
  -4   9   6     6120.30     6016.61     93.94 o 
  -3   9   6     7635.09     7251.88    130.34 o 
  -2   9   6     2314.48     2369.22     76.11 o 
  -1   9   6    12047.54    12858.46    160.40 o 
   0   9   6     6843.00     6631.59    113.11 o 
   1   9   6      476.38      669.21     29.83 o 
   2   9   6      802.51      731.49     34.45 o 
   3   9   6     4008.73     3682.23     69.52 o 
   4   9   6      123.61      153.38     23.85 o 
   5   9   6     7503.95     6994.08    126.44 o 
   6   9   6     6158.45     5990.88    118.20 o 
   7   9   6     3445.53     3072.93     94.99 o 
   8   9   6     2218.90     2189.04    105.52 o 
   9   9   6       17.36       57.45     44.93 o 
  10   9   6       61.91       45.06     46.27 o 
  11   9   6     1826.88     1751.14     89.83 o 
  12   9   6     1420.90     1494.71     90.16 o 
 -12  10   6     1140.43     1243.63     85.46 o 
 -11  10   6      397.34      407.18     59.92 o 
 -10  10   6       48.61      -25.90     45.05 o 
  -9  10   6     2195.94     2233.03     84.77 o 
  -8  10   6    10935.77    11022.27    200.26 o 
  -7  10   6    12406.05    12164.71    208.93 o 
  -6  10   6    14850.46    14997.08    237.84 o 
  -5  10   6    16425.41    15530.91    285.80 o 
  -4  10   6     7126.90     7087.70    107.19 o 
  -3  10   6     1932.35     1879.55     59.49 o 
  -2  10   6     1226.64     1003.57     36.37 o 
  -1  10   6      922.89     1111.67     41.60 o 
   0  10   6    15439.92    15466.72    176.74 o 
   1  10   6    52450.56    53832.59    578.11 o 
   2  10   6    33850.45    35246.87    392.70 o 
   3  10   6     8073.51     8490.68    125.92 o 
   4  10   6    10235.44     9431.69    132.54 o 
   5  10   6      967.66     1013.15     49.86 o 
   6  10   6     2925.33     2882.06     96.40 o 
   7  10   6     5841.80     5693.45    145.69 o 
   8  10   6     7162.27     6935.57    168.57 o 
   9  10   6     5510.81     5093.63    147.65 o 
  10  10   6     7691.25     8009.84    197.75 o 
  11  10   6     2397.14     2471.26    115.63 o 
  12  10   6      414.52      408.10     81.53 o 
 -12  11   6     2489.06     2614.69    112.95 o 
 -11  11   6     3066.85     2824.65    114.15 o 
 -10  11   6     9880.78     9904.71    198.72 o 
  -9  11   6    11099.79    10787.83    204.27 o 
  -8  11   6     6429.47     6151.94    154.14 o 
  -7  11   6     1743.78     1613.91     70.07 o 
  -6  11   6      191.13      203.19     35.42 o 
  -5  11   6     4675.58     4724.92     97.18 o 
  -4  11   6    13383.78    13238.09    184.61 o 
  -3  11   6    39823.75    39437.85    436.48 o 
  -2  11   6    13553.92    14527.68    196.30 o 
  -1  11   6    29065.07    28533.19    323.23 o 
   0  11   6     8151.03     8244.37    128.36 o 
   1  11   6       51.31       68.65     22.55 o 
   2  11   6     2608.53     2665.43     62.10 o 
   3  11   6    13443.40    12738.66    166.62 o 
   4  11   6     5001.37     5023.56     89.94 o 
   5  11   6    27574.58    27919.89    403.21 o 
   6  11   6    17005.61    17309.29    256.18 o 
   7  11   6     5647.18     5411.60    147.04 o 
   8  11   6     2620.63     2665.61     94.81 o 
   9  11   6      381.82      295.56     69.25 o 
  10  11   6      331.01      316.65     57.62 o 
  11  11   6     4136.60     4237.72    151.20 o 
  12  11   6     5431.90     5415.42    183.00 o 
 -12  12   6      287.08      312.33     65.73 o 
 -11  12   6      908.23      842.82     76.27 o 
 -10  12   6       25.54       14.93     45.76 o 
  -9  12   6     1740.27     1660.51     79.01 o 
  -8  12   6     7400.56     7570.30    159.46 o 
  -7  12   6     4934.47     4766.00    119.14 o 
  -6  12   6     5755.07     5820.48    119.77 o 
  -5  12   6    13766.82    13607.61    205.56 o 
  -4  12   6     3301.17     3118.73     85.23 o 
  -3  12   6     1308.26     1326.00     45.05 o 
  -2  12   6     1596.34     1649.20     48.47 o 
  -1  12   6      883.30      785.56     50.23 o 
   0  12   6    13959.52    14011.12    193.71 o 
   1  12   6    15872.75    16448.25    220.95 o 
   2  12   6    25988.99    25824.50    301.79 o 
   3  12   6    12670.35    12803.11    170.78 o 
   4  12   6     5992.46     5971.03    122.10 o 
   5  12   6      186.46      199.00     38.02 o 
   6  12   6     1143.12     1025.58     56.22 o 
   7  12   6     3345.35     3294.17    102.43 o 
   8  12   6     3755.23     3751.16    128.82 o 
   9  12   6     3091.09     2891.31    104.45 o 
  10  12   6     7217.92     6838.71    188.05 o 
  11  12   6     2736.78     2856.55    141.59 o 
 -11  13   6      213.17      125.50     58.26 o 
 -10  13   6     1490.84     1402.20     86.30 o 
  -9  13   6     1378.66     1457.22     76.66 o 
  -8  13   6      403.91      360.34     52.38 o 
  -7  13   6       30.91       47.67     40.45 o 
  -6  13   6       53.85       20.95     34.31 o 
  -5  13   6      161.44      142.48     33.06 o 
  -4  13   6     2587.59     2553.77     70.13 o 
  -3  13   6     8189.83     7975.94    121.78 o 
  -2  13   6       89.99      116.38     27.18 o 
  -1  13   6     3010.36     3127.60     77.68 o 
   0  13   6      522.38      561.12     38.59 o 
   1  13   6      352.64      415.04     37.12 o 
   2  13   6     1934.35     2115.37     58.65 o 
   3  13   6     5047.12     4795.75     89.79 o 
   4  13   6      195.60      245.13     35.39 o 
   5  13   6     3321.81     3213.22     89.29 o 
   6  13   6     1944.11     1917.59     71.62 o 
   7  13   6       48.29      -21.71     37.69 o 
   8  13   6       51.02       81.41     44.94 o 
   9  13   6        0.77       -0.99     57.48 o 
  10  13   6       64.56       71.45     64.44 o 
  11  13   6      591.22      778.77    114.13 o 
 -11  14   6      120.74       99.76     61.78 o 
 -10  14   6        7.80        4.04     55.16 o 
  -9  14   6        6.10       -9.58     49.89 o 
  -8  14   6       17.17       -1.95     42.78 o 
  -7  14   6     1587.41     1685.84    132.38 o 
  -6  14   6     1051.94     1113.93     58.70 o 
  -5  14   6       20.00       46.94     33.59 o 
  -4  14   6      699.63      692.68     45.21 o 
  -3  14   6     1311.15     1176.12     50.42 o 
  -2  14   6      559.88      581.83     39.88 o 
  -1  14   6       10.16       27.22     28.93 o 
   0  14   6      700.36      642.41     42.55 o 
   1  14   6      559.47      573.65     40.74 o 
   2  14   6     3093.05     3085.94     79.13 o 
   3  14   6     1290.30     1326.33     53.61 o 
   4  14   6      242.66      371.19     47.85 o 
   5  14   6      510.18      526.33     58.53 o 
   6  14   6      350.75      292.16     45.67 o 
   7  14   6       55.62       89.52     43.48 o 
   8  14   6      576.40      652.32     88.06 o 
   9  14   6     1508.25     1377.45    116.46 o 
  10  14   6      421.67      444.74     74.17 o 
  11  14   6      192.48      185.03     77.15 o 
 -11  15   6     1776.45     1751.69    101.71 o 
 -10  15   6     2132.00     2127.90    103.55 o 
  -9  15   6     3718.68     3514.73    129.66 o 
  -8  15   6     3979.17     4061.77    131.63 o 
  -7  15   6       94.97       44.69     43.81 o 
  -6  15   6      628.91      560.81     49.51 o 
  -5  15   6     4689.54     4342.47     99.35 o 
  -4  15   6     4828.02     4596.15    100.20 o 
  -3  15   6    12729.04    11781.72    277.36 o 
  -2  15   6    14002.10    13721.56    232.99 o 
  -1  15   6     7619.68     7468.42    146.74 o 
   0  15   6     2027.56     2038.70     89.23 o 
   1  15   6      553.70      656.92     43.41 o 
   2  15   6     1446.47     1507.55     58.63 o 
   3  15   6     2469.81     2723.55     83.86 o 
   4  15   6     8044.76     7744.41    148.23 o 
   5  15   6     6732.60     6541.52    139.74 o 
   6  15   6     4768.57     4641.30    118.03 o 
   7  15   6     5286.01     5722.83    211.12 o 
   8  15   6     1120.13     1170.40     85.75 o 
   9  15   6      308.57      304.94     70.55 o 
  10  15   6      304.50      311.11     76.91 o 
 -10  16   6       54.49       15.00     56.52 o 
  -9  16   6     1370.13     1242.37     84.04 o 
  -8  16   6     3951.75     3754.13    128.45 o 
  -7  16   6     4284.10     4369.87    136.25 o 
  -6  16   6     5479.19     5664.64    127.91 o 
  -5  16   6     7040.82     7464.16    138.93 o 
  -4  16   6     7740.41     7630.42    148.90 o 
  -3  16   6     1855.87     1744.49    113.03 o 
  -2  16   6      570.92      558.51     49.81 o 
  -1  16   6     3039.79     2827.60    110.82 o 
   0  16   6    13029.30    12948.76    204.46 o 
   1  16   6     7598.07     7428.37    164.39 o 
   2  16   6    19024.88    18791.29    298.18 o 
   3  16   6    10798.54    11022.46    189.61 o 
   4  16   6     5029.18     5257.18    133.77 o 
   5  16   6      248.49      248.69     45.87 o 
   6  16   6      674.10      647.16     64.55 o 
   7  16   6     4008.90     3780.06    119.98 o 
   8  16   6     8717.54     8642.40    213.02 o 
   9  16   6     9782.64     9933.51    240.67 o 
  10  16   6     5682.43     5472.95    186.16 o 
 -10  17   6     3260.56     3106.05    126.27 o 
  -9  17   6     3585.23     3459.12    129.55 o 
  -8  17   6     2181.14     2111.67    102.33 o 
  -7  17   6       73.24      147.96     56.66 o 
  -6  17   6      110.76      119.41     45.89 o 
  -5  17   6     3934.48     4041.17    108.68 o 
  -4  17   6     8575.61     8144.50    157.91 o 
  -3  17   6    12192.33    11932.18    202.20 o 
  -2  17   6    13236.57    13317.60    216.26 o 
  -1  17   6    14766.60    14877.52    230.59 o 
   0  17   6     6219.56     6290.34    130.47 o 
   1  17   6     1181.35      951.31     51.78 o 
   2  17   6      718.04      672.95     69.59 o 
   3  17   6     4266.28     4045.01    143.62 o 
   4  17   6     9354.42     9255.63    189.15 o 
   5  17   6    11106.66    11289.54    244.40 o 
   6  17   6     8800.80     8602.08    186.95 o 
   7  17   6     6492.90     6143.29    155.50 o 
   8  17   6      756.68      768.82     91.25 o 
   9  17   6       32.95       32.76     67.50 o 
  10  17   6      212.09      183.16     80.47 o 
  -9  18   6      667.72      683.95     76.58 o 
  -8  18   6     1002.16      971.02     80.14 o 
  -7  18   6     2068.63     2094.85     99.86 o 
  -6  18   6     3451.73     3558.24    125.82 o 
  -5  18   6     1681.27     1674.24     88.74 o 
  -4  18   6     2792.02     2607.78     86.71 o 
  -3  18   6       13.16       -2.80     37.94 o 
  -2  18   6      184.10      196.58     46.02 o 
  -1  18   6      237.08      298.72     41.49 o 
   0  18   6     1939.19     2155.99     71.50 o 
   1  18   6     3108.70     2982.08     84.68 o 
   2  18   6     3005.43     3038.43    105.10 o 
   3  18   6      429.64      498.92     52.92 o 
   4  18   6     1370.99     1317.94     86.82 o 
   5  18   6      612.05      690.64     74.02 o 
   6  18   6      923.70     1023.83     86.91 o 
   7  18   6     1461.42     1461.50    116.43 o 
   8  18   6      984.86      968.53     90.35 o 
   9  18   6     1803.25     1622.12    109.32 o 
  -9  19   6       12.54       48.58     60.85 o 
  -8  19   6      218.74      366.22     75.52 o 
  -7  19   6       74.41      170.91     66.70 o 
  -6  19   6       53.24       17.43     50.83 o 
  -5  19   6      104.95      181.52     54.37 o 
  -4  19   6      265.56      200.50     48.71 o 
  -3  19   6       29.98      -15.32     39.12 o 
  -2  19   6       69.19       31.51     40.29 o 
  -1  19   6       16.58       49.84     40.34 o 
   0  19   6      397.88      397.89     45.89 o 
   1  19   6      330.65      352.67     48.23 o 
   2  19   6       12.87       13.88     45.74 o 
   3  19   6       87.08       90.45     49.31 o 
   4  19   6       43.43       39.93     57.21 o 
   5  19   6       40.94        9.95     56.14 o 
   6  19   6        0.68       29.25     60.26 o 
   7  19   6       97.19       64.26     66.58 o 
   8  19   6      156.52       50.30     79.09 o 
   9  19   6       26.17       13.58     71.55 o 
  -8  20   6      574.58      566.74     85.71 o 
  -7  20   6     1215.02     1257.19     99.23 o 
  -6  20   6     1092.79     1092.02     81.29 o 
  -5  20   6      879.03     1024.01     78.09 o 
  -4  20   6      647.83      681.86     62.97 o 
  -3  20   6     1283.33     1360.59     73.11 o 
  -2  20   6       63.29       93.75     44.06 o 
  -1  20   6     1507.57     1523.09     87.77 o 
   0  20   6      908.71      953.57     57.55 o 
   1  20   6     1615.40     1747.71    113.00 o 
   2  20   6     3459.73     3132.69    167.40 o 
   3  20   6     3574.98     3439.56    115.56 o 
   4  20   6     2633.51     2529.39    172.38 o 
   5  20   6       68.13      -17.19     60.26 o 
   6  20   6       73.02      124.89     66.88 o 
   7  20   6      638.69      775.23     86.83 o 
   8  20   6     1415.39     1394.39    122.61 o 
  -8  21   6     2214.12     2132.45    124.53 o 
  -7  21   6      823.72      750.52    183.98 o 
  -6  21   6       58.78       46.83     57.22 o 
  -5  21   6     2031.52     1829.57     96.43 o 
  -4  21   6     2634.43     2695.18    123.24 o 
  -3  21   6     5286.05     5029.25    133.03 o 
  -2  21   6     9092.26     8969.14    187.03 o 
  -1  21   6     8634.61     8701.95    170.26 o 
   0  21   6     1979.35     1999.53     98.76 o 
   1  21   6      392.64      381.18     58.46 o 
   2  21   6       22.64      108.33     53.04 o 
   3  21   6     2975.14     3022.36    169.84 o 
   4  21   6     6419.47     6369.92    181.04 o 
   5  21   6     3968.73     3610.18    139.82 o 
   6  21   6     4515.62     4509.82    159.28 o 
   7  21   6     3236.77     3441.49    146.18 o 
  -7  22   6     5914.92     5911.37    196.79 o 
  -6  22   6     7215.49     6793.40    183.70 o 
  -5  22   6     4324.48     4386.28    144.03 o 
  -4  22   6     2354.97     2282.39    136.33 o 
  -3  22   6     1020.58     1076.89     72.82 o 
  -2  22   6       12.85       -6.27     47.97 o 
  -1  22   6     2569.24     2619.48    109.88 o 
   0  22   6     3238.45     3209.12    135.64 o 
   1  22   6     6865.70     7154.81    183.06 o 
   2  22   6     8332.95     8139.30    190.46 o 
   3  22   6     7977.62     7623.19    198.35 o 
   4  22   6     2154.11     2180.89    115.74 o 
   5  22   6       41.13       96.01     67.79 o 
   6  22   6       84.14       69.46     71.92 o 
  -6  23   6      253.85      176.10     64.97 o 
  -5  23   6      381.10      313.22     64.59 o 
  -4  23   6     1397.86     1404.31     82.79 o 
  -3  23   6     3134.36     2765.22    115.94 o 
  -2  23   6     4550.77     4912.33    150.75 o 
  -1  23   6     2640.93     2411.54    136.78 o 
   0  23   6      795.83      864.85     87.62 o 
   1  23   6      433.09      459.92     71.20 o 
   2  23   6        8.34        1.35     53.52 o 
   3  23   6     1007.93      969.96     86.66 o 
   4  23   6     3706.06     3826.32    190.68 o 
   5  23   6     2221.91     2145.40    118.81 o 
  -5  24   6      323.88      252.81     77.31 o 
  -4  24   6      182.82      194.00     63.72 o 
  -3  24   6       39.13       34.08     60.18 o 
  -2  24   6       93.97       57.91     61.30 o 
  -1  24   6     1278.22     1304.26    100.26 o 
   0  24   6      322.31      256.52     74.04 o 
   1  24   6      464.05      574.58     87.14 o 
   2  24   6      194.72      173.43     66.29 o 
   3  24   6      305.71      370.95     77.74 o 
   4  24   6        6.61      -54.52     65.35 o 
  -3  25   6     1095.96     1183.52     90.39 o 
  -2  25   6      651.86      843.57     93.96 o 
  -1  25   6      547.50      492.14     86.65 o 
   0  25   6      481.55      598.14    102.53 o 
   1  25   6       71.43      196.43     74.01 o 
   2  25   6       96.49      114.36     78.50 o 
   3  25   6      155.83      178.32     79.99 o 
 -13   1   7     1197.65     1202.06     92.59 o 
 -12   1   7     1949.99     1886.58    109.04 o 
 -11   1   7     2634.87     2460.25     96.30 o 
 -10   1   7     1468.09     1373.61     66.30 o 
  -9   1   7     1352.91     1329.44     55.54 o 
  -8   1   7     1217.84     1478.58     56.16 o 
  -7   1   7     2829.32     2873.34     92.28 o 
  -6   1   7     5388.30     5476.65     98.89 o 
  -5   1   7    11777.60    11347.47    152.45 o 
  -4   1   7     5810.54     5997.72     92.28 o 
  -3   1   7    21236.52    19833.91    238.21 o 
  -2   1   7    10751.70    11490.97    136.29 o 
  -1   1   7    11164.24    10529.48    118.27 o 
   0   1   7       64.32       83.48     13.01 o 
   1   1   7       15.49       27.70     12.13 o 
   2   1   7      208.53      176.09     15.10 o 
   3   1   7     8257.52     7177.47    105.22 o 
   4   1   7    15812.38    16047.24    203.90 o 
   5   1   7    13040.61    13795.28    185.79 o 
   6   1   7     2330.70     2154.39     64.25 o 
   7   1   7     2492.24     2458.26     68.50 o 
   8   1   7     1089.90     1160.85     53.50 o 
   9   1   7      138.96      194.31     41.64 o 
  10   1   7     1448.85     1355.18     77.62 o 
  11   1   7     1577.62     1603.16    120.55 o 
  12   1   7     2404.25     2413.24    120.01 o 
  13   1   7     1187.10     1163.79     99.62 o 
 -13   2   7     2597.69     2930.52    116.92 o 
 -12   2   7      521.48      617.86     65.01 o 
 -11   2   7      412.60      498.96     56.66 o 
 -10   2   7     2411.75     2364.34     81.22 o 
  -9   2   7     3132.29     3318.56     84.86 o 
  -8   2   7    20603.86    20969.65    266.35 o 
  -7   2   7    39641.65    41478.51    515.92 o 
  -6   2   7    22582.31    22706.52    322.29 o 
  -5   2   7     6441.18     6647.04    102.23 o 
  -4   2   7      728.60      835.27     31.90 o 
  -3   2   7      517.76      698.74     38.24 o 
  -2   2   7    19444.48    18451.72    196.03 o 
  -1   2   7    23079.32    22956.64    238.00 o 
   0   2   7    72072.04    72879.75    755.16 o 
   1   2   7    32884.00    36187.71    364.62 o 
   2   2   7    34523.27    32948.07    335.10 o 
   3   2   7     9599.93     9137.75    116.51 o 
   4   2   7       83.10      111.03     22.47 o 
   5   2   7     1362.16     1341.23     45.39 o 
   6   2   7     3898.20     3647.60     86.93 o 
   7   2   7     7806.85     8197.24    135.57 o 
   8   2   7    14304.88    13617.99    256.32 o 
   9   2   7    10515.69    10887.99    206.24 o 
  10   2   7     5470.88     5283.84    135.67 o 
  11   2   7     3078.34     3455.79    123.22 o 
  12   2   7      145.16       92.53     67.41 o 
  13   2   7      217.01      173.67     76.73 o 
 -13   3   7     2669.04     2609.41    114.05 o 
 -12   3   7     8629.09     8789.28    200.18 o 
 -11   3   7     9820.15     9719.24    205.10 o 
 -10   3   7     7471.07     7342.73    149.77 o 
  -9   3   7     3221.53     3313.02     92.85 o 
  -8   3   7     2289.70     2285.25     73.79 o 
  -7   3   7     2325.65     2289.43     83.20 o 
  -6   3   7    14769.09    15236.78    197.85 o 
  -5   3   7    30258.89    30239.23    354.77 o 
  -4   3   7    18622.52    19441.18    236.72 o 
  -3   3   7    60939.21    59461.42    622.84 o 
  -2   3   7    28031.97    28713.54    294.60 o 
  -1   3   7     9553.27     9361.01    115.95 o 
   0   3   7      882.49      848.71     24.00 o 
   1   3   7     2381.69     1920.82     37.75 o 
   2   3   7     4903.65     5010.75     68.01 o 
   3   3   7    38378.75    37077.89    399.65 o 
   4   3   7    28522.63    29527.06    326.29 o 
   5   3   7    20599.54    20238.03    254.80 o 
   6   3   7    11698.76    11893.41    169.92 o 
   7   3   7     5785.29     5536.79    106.31 o 
   8   3   7      551.05      724.83     67.27 o 
   9   3   7     1982.19     2024.61     81.48 o 
  10   3   7     3316.55     3115.97    136.97 o 
  11   3   7     6158.89     6030.28    162.99 o 
  12   3   7     6064.60     5774.95    165.26 o 
  13   3   7     4082.08     4114.10    164.08 o 
 -13   4   7     1534.60     1533.80    116.24 o 
 -12   4   7      475.87      553.68     63.39 o 
 -11   4   7       44.58       40.74     46.76 o 
 -10   4   7     1804.10     1927.47     75.13 o 
  -9   4   7     3564.60     3271.61    103.85 o 
  -8   4   7     4861.86     5001.56    112.95 o 
  -7   4   7     8543.03     8649.45    131.01 o 
  -6   4   7    19195.45    18938.21    238.15 o 
  -5   4   7     5557.32     5593.17     91.14 o 
  -4   4   7     3170.67     3309.63     58.04 o 
  -3   4   7     3165.67     2992.20     62.37 o 
  -2   4   7    15463.98    14462.77    159.57 o 
  -1   4   7    22491.24    24323.33    252.88 o 
   0   4   7    21782.39    20799.18    218.50 o 
   1   4   7    13409.00    13954.23    153.83 o 
   2   4   7    19550.07    19483.25    207.97 o 
   3   4   7     7077.51     6553.45     92.73 o 
   4   4   7      706.08      681.76     28.90 o 
   5   4   7      307.04      451.53     31.33 o 
   6   4   7     5196.77     5017.25     95.30 o 
   7   4   7    12652.73    12389.85    212.50 o 
   8   4   7    17734.15    17619.86    311.89 o 
   9   4   7     7939.30     7758.30    181.36 o 
  10   4   7     1192.70     1132.11     76.96 o 
  11   4   7      411.76      471.72     73.54 o 
  12   4   7      249.69      179.29     62.07 o 
  13   4   7      301.45      373.50     73.62 o 
 -13   5   7       53.18       -5.28     58.27 o 
 -12   5   7     1190.27     1181.39     80.98 o 
 -11   5   7     1014.13     1143.36     66.78 o 
 -10   5   7       65.26       77.53     41.92 o 
  -9   5   7      692.05      764.64     54.97 o 
  -8   5   7      753.21      681.21     50.04 o 
  -7   5   7      177.18      152.15     33.16 o 
  -6   5   7     1147.35     1105.79     40.47 o 
  -5   5   7      583.21      646.72     31.83 o 
  -4   5   7     2672.50     2764.93     53.71 o 
  -3   5   7     3579.62     3486.13     56.24 o 
  -2   5   7     5513.37     5826.52     78.00 o 
   0   5   7      120.86       99.15     15.60 o 
   1   5   7     1978.92     1720.93     36.80 o 
   2   5   7       64.72       41.25     13.98 o 
   3   5   7     9150.24     8537.19    105.84 o 
   4   5   7      295.39      421.10     25.95 o 
   5   5   7       67.80       53.25     23.84 o 
   6   5   7      318.32      367.03     40.74 o 
   7   5   7      313.44      315.67     43.49 o 
   8   5   7       14.50       19.95     40.09 o 
   9   5   7     3543.83     3485.21    105.26 o 
  10   5   7       62.20       25.44     57.71 o 
  11   5   7      145.34      149.06     56.82 o 
  12   5   7      693.46      621.86     89.17 o 
 -13   6   7      100.80      153.81     61.27 o 
 -12   6   7        2.14       35.65     51.86 o 
 -11   6   7      164.95      180.61     51.44 o 
 -10   6   7      318.09      374.03     47.63 o 
  -9   6   7     1613.80     1700.69     71.57 o 
  -8   6   7      521.84      512.89     44.83 o 
  -7   6   7      667.02      700.28     46.59 o 
  -6   6   7     4019.64     3839.54    103.74 o 
  -5   6   7     3734.84     3958.57     75.29 o 
  -4   6   7       84.51       79.74     18.84 o 
  -3   6   7     1842.70     1600.03     48.39 o 
  -2   6   7       31.21       61.27     16.03 o 
  -1   6   7     1540.01     1468.64     35.85 o 
   0   6   7    15670.96    16630.62    181.91 o 
   1   6   7     9175.48     9089.72    115.31 o 
   2   6   7     2551.91     2254.32     44.01 o 
   3   6   7       75.05        8.23     14.99 o 
   4   6   7     5907.72     5516.64     94.03 o 
   5   6   7      140.78      187.71     34.54 o 
   6   6   7      122.84       76.72     31.27 o 
   7   6   7     3082.37     3160.76    101.98 o 
   8   6   7     1382.32     1350.03     67.91 o 
   9   6   7     1636.18     1671.11     77.03 o 
  10   6   7     1847.78     1847.88    108.09 o 
  11   6   7      230.48      204.66     54.88 o 
  12   6   7        2.76      -30.14     61.25 o 
 -13   7   7     2465.99     2589.58    152.98 o 
 -12   7   7     4181.29     4254.43    139.13 o 
 -11   7   7     4590.94     4393.84    121.23 o 
 -10   7   7     6716.10     6731.28    149.11 o 
  -9   7   7     2305.83     2280.10     81.54 o 
  -8   7   7      222.02      289.34     42.64 o 
  -7   7   7      934.20      966.87     52.53 o 
  -6   7   7     1231.84     1216.28     54.28 o 
  -5   7   7    16546.07    16693.00    214.41 o 
  -4   7   7    25286.96    25711.53    308.86 o 
  -3   7   7    11773.06    11576.90    136.80 o 
  -2   7   7     4640.94     4678.97     70.47 o 
  -1   7   7     7679.90     7110.92     92.83 o 
   0   7   7     1291.87     1415.62     55.67 o 
   1   7   7     1046.46     1233.05     41.82 o 
   2   7   7    16835.36    16138.18    180.07 o 
   3   7   7     6724.41     7331.52    105.00 o 
   4   7   7    17433.08    17014.68    237.09 o 
   5   7   7    14290.99    13631.61    187.54 o 
   6   7   7     9775.47     9583.18    308.51 o 
   7   7   7     3083.75     3095.06    104.14 o 
   8   7   7      163.05      141.29     43.35 o 
   9   7   7       13.04      -48.43     50.17 o 
  10   7   7     3326.84     3224.05    109.38 o 
  11   7   7     4916.65     4989.77    140.75 o 
  12   7   7     2216.09     2349.88    115.19 o 
 -12   8   7      456.70      418.83     64.62 o 
 -11   8   7       11.15       74.09     43.92 o 
 -10   8   7     2340.45     2353.97    113.76 o 
  -9   8   7     9315.96     9385.50    180.70 o 
  -8   8   7    12427.21    12010.86    208.27 o 
  -7   8   7     9981.07    10316.39    197.87 o 
  -6   8   7    11576.32    11462.27    231.64 o 
  -5   8   7     8480.34     8342.32    126.53 o 
  -4   8   7     4043.89     4312.89     79.68 o 
  -3   8   7     2073.40     1852.33     47.23 o 
  -2   8   7     5396.19     5762.63     88.01 o 
  -1   8   7    30355.62    31878.13    331.92 o 
   0   8   7    36388.50    39388.75    451.02 o 
   1   8   7    35816.45    37097.38    382.46 o 
   2   8   7    22327.85    22594.89    260.69 o 
   3   8   7     3655.91     3730.32     76.46 o 
   4   8   7     4984.08     4449.15     87.15 o 
   5   8   7     2570.11     2461.55     66.68 o 
   6   8   7    13005.41    12054.63    278.56 o 
   7   8   7    14179.95    14230.76    240.47 o 
   8   8   7    10604.84    10239.39    194.94 o 
   9   8   7    11738.44    11882.07    223.72 o 
  10   8   7     6983.37     6911.39    164.39 o 
  11   8   7      967.10      858.33     81.92 o 
  12   8   7        9.86       80.62     60.19 o 
 -12   9   7     3182.79     3057.79    107.29 o 
 -11   9   7     5284.13     5111.64    135.37 o 
 -10   9   7     4556.87     4650.84    144.26 o 
  -9   9   7     5324.83     5073.71    125.61 o 
  -8   9   7     1488.85     1546.53     68.28 o 
  -7   9   7       34.97       76.69     34.89 o 
  -6   9   7     5676.37     5392.37    117.46 o 
  -5   9   7    20347.85    19064.82    500.47 o 
  -4   9   7    32387.29    32365.97    362.06 o 
  -3   9   7    11461.47    12353.45    163.37 o 
  -2   9   7    15510.16    15183.49    186.01 o 
  -1   9   7     8039.14     8793.42    129.56 o 
   0   9   7     1185.96     1305.41     35.89 o 
   1   9   7     1585.26     1452.35     51.03 o 
   2   9   7    10611.26     9648.13    131.18 o 
   3   9   7     8904.14     9533.04    132.50 o 
   4   9   7    19486.59    18687.21    287.45 o 
   5   9   7    14472.06    14533.78    215.51 o 
   6   9   7     9198.67     9209.80    173.78 o 
   7   9   7     3489.95     3600.80    111.24 o 
   8   9   7      414.92      376.09     51.06 o 
   9   9   7      358.51      369.52     56.95 o 
  10   9   7     4320.50     4567.81    131.86 o 
  11   9   7     4608.96     4781.00    141.16 o 
  12   9   7     3968.86     3833.07    134.37 o 
 -12  10   7      199.38      161.90     55.63 o 
 -11  10   7       53.01       34.42     50.49 o 
 -10  10   7      105.74       69.33     44.16 o 
  -9  10   7     3628.27     3758.35    121.74 o 
  -8  10   7     3657.77     3363.19    100.03 o 
  -7  10   7     4069.09     3884.76    102.47 o 
  -6  10   7     1808.28     1850.28     69.61 o 
  -5  10   7      155.54      162.05     31.82 o 
  -4  10   7       89.81       94.80     26.15 o 
  -3  10   7      820.61      831.05     36.11 o 
  -2  10   7      619.55      695.43     36.97 o 
  -1  10   7     9321.09     9762.92    132.75 o 
   0  10   7     5065.99     5229.34     90.10 o 
   1  10   7     5475.50     5614.02     91.50 o 
   2  10   7     2951.34     3088.00     65.70 o 
   3  10   7     1819.85     1864.85     61.11 o 
   4  10   7      211.45      245.70     32.51 o 
   5  10   7     1165.73     1205.30     54.93 o 
   6  10   7     4140.99     4071.67    123.12 o 
   7  10   7     1353.92     1406.54     69.23 o 
   8  10   7     1192.54     1407.04     72.71 o 
   9  10   7      996.05      927.31     72.32 o 
  10  10   7     2163.13     2098.82     93.55 o 
  11  10   7      817.34      800.53     84.32 o 
  12  10   7       41.28       66.83     71.96 o 
 -12  11   7      263.62      328.25     65.93 o 
 -11  11   7       20.64        1.51     48.80 o 
 -10  11   7      182.12      182.56     49.98 o 
  -9  11   7        1.65       24.18     40.63 o 
  -8  11   7        0.37       -0.51     38.31 o 
  -7  11   7      152.06       89.13     39.30 o 
  -6  11   7        9.54      -17.05     33.37 o 
  -5  11   7      369.29      368.19     38.24 o 
  -4  11   7       54.39       59.11     28.02 o 
  -3  11   7       54.48       63.61     25.52 o 
  -2  11   7        6.76       47.87     23.53 o 
  -1  11   7      998.56      937.31     38.23 o 
   0  11   7      151.86      139.17     28.11 o 
   1  11   7       34.28       63.00     24.65 o 
   2  11   7       40.20       80.13     29.88 o 
   3  11   7      435.75      368.39     31.75 o 
   4  11   7      175.02      160.76     32.30 o 
   5  11   7       48.60       42.40     34.55 o 
   6  11   7        5.01       26.40     37.67 o 
   7  11   7      253.87      163.90     44.61 o 
   8  11   7      550.18      460.79     75.88 o 
   9  11   7        2.76        0.27     46.73 o 
  10  11   7        0.05        4.38     52.95 o 
  11  11   7       49.75       23.87     66.35 o 
 -11  12   7       38.90       12.83     54.16 o 
 -10  12   7      563.42      629.17     73.74 o 
  -9  12   7     2315.20     2140.96     87.81 o 
  -8  12   7     5217.24     4902.77    138.85 o 
  -7  12   7     5862.34     5928.27    135.55 o 
  -6  12   7     3512.41     3441.18    124.69 o 
  -5  12   7     2063.95     2289.37     72.22 o 
  -4  12   7      226.05      204.08     35.11 o 
  -3  12   7       13.52        3.19     25.65 o 
  -2  12   7      963.23      959.63     52.59 o 
  -1  12   7     5169.80     5343.47    100.50 o 
   0  12   7     5037.88     5175.13    102.39 o 
   1  12   7    12423.02    11904.08    173.00 o 
   2  12   7     6070.51     6083.62    101.78 o 
   3  12   7     6077.50     5786.06    128.72 o 
   4  12   7     1544.77     1762.56     87.17 o 
   5  12   7      416.50      555.80     46.33 o 
   6  12   7     1953.10     1737.16    112.39 o 
   7  12   7     3230.43     3122.76    101.90 o 
   8  12   7     1404.93     1376.67     75.27 o 
   9  12   7     3526.24     3462.74    115.53 o 
  10  12   7     2725.06     2640.92    111.52 o 
  11  12   7      369.10      356.27     79.74 o 
 -11  13   7     4420.46     4384.75    146.21 o 
 -10  13   7     5485.23     5280.92    173.75 o 
  -9  13   7     4034.99     4027.45    118.88 o 
  -8  13   7      269.56      260.42     49.99 o 
  -7  13   7       77.22      108.06     43.27 o 
  -6  13   7     7761.76     7693.61    158.12 o 
  -5  13   7    12015.32    11584.78    188.59 o 
  -4  13   7    16863.28    16640.18    228.34 o 
  -3  13   7     8224.98     8241.08    125.16 o 
  -2  13   7     7468.29     7435.88    126.49 o 
  -1  13   7     5576.37     5428.18    104.23 o 
   0  13   7      676.33      677.54     43.59 o 
   1  13   7      370.51      385.69     37.35 o 
   2  13   7    11089.10    11359.99    319.83 o 
   3  13   7     7956.24     8598.07    137.58 o 
   4  13   7     8673.44     9070.41    160.93 o 
   5  13   7    12641.70    12252.50    201.22 o 
   6  13   7     8340.11     7808.86    165.33 o 
   7  13   7     2717.18     2932.34     99.64 o 
   8  13   7      724.84      667.74     71.06 o 
   9  13   7       21.97      -38.86     48.47 o 
  10  13   7     2961.50     3089.23    131.01 o 
  11  13   7     5538.71     5506.81    180.89 o 
 -11  14   7        4.84        4.11     54.90 o 
 -10  14   7     1150.82     1036.93     81.16 o 
  -9  14   7     7230.29     6762.86    168.52 o 
  -8  14   7    10558.99    10516.98    204.01 o 
  -7  14   7     9060.41     9267.56    183.05 o 
  -6  14   7     7577.22     7444.84    145.21 o 
  -5  14   7     8594.13     8018.97    150.81 o 
  -4  14   7      999.65     1000.59     50.15 o 
  -3  14   7     2326.34     2488.52     90.70 o 
  -2  14   7     3290.36     3146.65     78.95 o 
  -1  14   7    14647.15    14653.27    229.27 o 
   0  14   7    14596.74    15066.28    226.29 o 
   1  14   7    18615.71    18121.54    369.76 o 
   2  14   7     2208.22     2372.10     69.41 o 
   3  14   7     6579.81     6243.96    116.18 o 
   4  14   7     1311.22     1372.13     62.76 o 
   5  14   7     1404.88     1381.52     65.59 o 
   6  14   7     5103.56     4894.12    117.39 o 
   7  14   7     9294.13     8647.81    180.02 o 
   8  14   7     5816.67     5433.48    141.42 o 
   9  14   7     4973.62     4650.24    152.12 o 
  10  14   7     3730.35     3906.34    185.14 o 
 -10  15   7     2246.76     2269.22    106.65 o 
  -9  15   7     1393.33     1333.09     84.56 o 
  -8  15   7        7.92       28.42     44.93 o 
  -7  15   7        3.76       51.63     41.36 o 
  -6  15   7      469.53      450.48     48.46 o 
  -5  15   7     1126.92     1096.79     58.94 o 
  -4  15   7    10476.96    10191.04    177.98 o 
  -3  15   7     3900.19     4135.00    102.99 o 
  -2  15   7     4033.83     3870.07     89.62 o 
  -1  15   7     6008.25     6316.10    124.11 o 
   0  15   7     1384.18     1357.87     55.62 o 
   1  15   7      439.40      381.17     39.19 o 
   2  15   7     5615.60     5569.88    132.27 o 
   3  15   7     3962.01     3953.19    102.38 o 
   4  15   7     6281.64     6209.35    131.06 o 
   5  15   7     8525.71     8195.16    157.37 o 
   6  15   7     3021.03     2753.51     89.89 o 
   7  15   7      467.32      564.31     62.12 o 
   8  15   7        6.67      -12.40     55.65 o 
   9  15   7      267.14      118.52     67.75 o 
  10  15   7     1764.44     2032.52    118.77 o 
 -10  16   7      240.20      228.02     64.32 o 
  -9  16   7      456.28      382.48     63.99 o 
  -8  16   7      356.10      352.15     60.83 o 
  -7  16   7       36.82      -14.24     42.98 o 
  -6  16   7      321.11      281.19     45.79 o 
  -5  16   7     1324.41     1365.19     70.39 o 
  -4  16   7      132.68       84.87     38.95 o 
  -3  16   7      629.09      600.10     50.38 o 
  -2  16   7      771.80      698.39     50.48 o 
  -1  16   7      647.79      649.64     46.98 o 
   0  16   7      255.82      241.45     38.39 o 
   1  16   7      631.75      677.41     45.09 o 
   2  16   7      262.46      213.24     38.62 o 
   3  16   7      156.71      197.57     43.28 o 
   4  16   7     1230.47     1135.95     69.38 o 
   5  16   7        3.67       17.73     43.50 o 
   6  16   7      324.55      273.52     55.43 o 
   7  16   7     1082.47     1050.55     83.65 o 
   8  16   7       13.77      -55.45     55.72 o 
   9  16   7       45.09       50.52     65.41 o 
  10  16   7       63.84       81.10     74.55 o 
 -10  17   7      233.36      171.54     64.17 o 
  -9  17   7      606.56      537.68     70.86 o 
  -8  17   7      742.71      762.71     73.99 o 
  -7  17   7        5.98       -9.58     50.22 o 
  -6  17   7     1095.92     1216.57     73.30 o 
  -5  17   7      811.69      886.14     63.48 o 
  -4  17   7      360.27      337.55     55.80 o 
  -3  17   7      940.16      980.12     60.63 o 
  -2  17   7     1601.51     1534.55     68.25 o 
  -1  17   7      124.19      113.27     37.00 o 
   0  17   7       13.51      -11.01     33.53 o 
   1  17   7       96.85       75.99     36.21 o 
   2  17   7       36.43       59.97     38.87 o 
   3  17   7      873.15     1003.28     72.71 o 
   4  17   7     1344.40     1346.08     97.77 o 
   5  17   7      972.38      836.17     77.34 o 
   6  17   7     2478.89     2466.89    111.14 o 
   7  17   7     1383.60     1356.74    144.97 o 
   8  17   7      265.58      287.28     71.89 o 
   9  17   7       78.99      129.16     70.58 o 
  -9  18   7     1781.35     1698.72     97.90 o 
  -8  18   7     3425.52     3365.57    125.44 o 
  -7  18   7     5657.72     5762.52    259.64 o 
  -6  18   7     2663.19     2619.97    119.62 o 
  -5  18   7     1005.45     1018.43     69.35 o 
  -4  18   7      930.58      972.27     61.35 o 
  -3  18   7      284.39      243.71     46.91 o 
  -2  18   7     3560.33     3542.16    100.89 o 
  -1  18   7     9190.27     9249.17    157.98 o 
   0  18   7     7497.32     7467.26    138.63 o 
   1  18   7     5419.08     5520.68    160.60 o 
   2  18   7     4421.68     4370.42    116.71 o 
   3  18   7     2030.88     2063.09     98.60 o 
   4  18   7       86.96      184.94     60.44 o 
   5  18   7      256.76      184.82     61.45 o 
   6  18   7     1865.93     1762.89    121.63 o 
   7  18   7     2271.99     2360.33    132.52 o 
   8  18   7     5625.78     5700.70    204.97 o 
   9  18   7     3279.61     3398.05    146.40 o 
  -8  19   7      664.13      594.47     79.92 o 
  -7  19   7       52.06      122.55     66.94 o 
  -6  19   7     1921.02     1766.87    130.45 o 
  -5  19   7     4174.69     4128.54    133.34 o 
  -4  19   7     7061.38     6520.46    153.99 o 
  -3  19   7     7662.66     7863.57    166.53 o 
  -2  19   7    11565.45    11346.13    198.80 o 
  -1  19   7     1918.51     1740.71     97.63 o 
   0  19   7      597.73      734.29     67.94 o 
   1  19   7      312.87      341.91     48.13 o 
   2  19   7     1266.74     1254.38     68.64 o 
   3  19   7     9889.33     9595.48    221.35 o 
   4  19   7    14268.91    13824.27    285.13 o 
   5  19   7     8157.95     7788.11    201.56 o 
   6  19   7     7437.16     7168.54    234.78 o 
   7  19   7     3223.05     3174.09    151.32 o 
   8  19   7      185.93      169.30     82.99 o 
  -8  20   7     3074.17     2978.36    205.62 o 
  -7  20   7     4375.42     3893.29    152.24 o 
  -6  20   7     2498.22     2461.64    153.67 o 
  -5  20   7      711.38      672.45     68.99 o 
  -4  20   7      254.55      307.81     58.79 o 
  -3  20   7      234.13      263.12     49.32 o 
  -2  20   7     3356.72     3378.97    102.20 o 
  -1  20   7     5680.70     5665.00    133.29 o 
   0  20   7     7540.40     7590.96    146.72 o 
   1  20   7     6687.97     6346.69    138.78 o 
   2  20   7     6356.96     6034.98    151.28 o 
   3  20   7     2083.99     1917.34    103.52 o 
   4  20   7      169.66      163.88     64.54 o 
   5  20   7      129.59       45.54     63.79 o 
   6  20   7     1412.15     1540.22    107.21 o 
   7  20   7     1973.50     1882.71    159.17 o 
   8  20   7     3386.41     3474.87    198.46 o 
  -7  21   7      161.43      152.82     69.40 o 
  -6  21   7      344.96      343.20     76.15 o 
  -5  21   7     1616.21     1734.87     94.68 o 
  -4  21   7     1398.51     1406.30     86.78 o 
  -3  21   7     1566.22     1535.72     85.89 o 
  -2  21   7      592.45      559.99     56.46 o 
  -1  21   7       12.59       -4.31     44.28 o 
   0  21   7       18.03      -46.53     46.53 o 
   1  21   7       96.19       87.41     50.61 o 
   2  21   7      866.88      902.36     72.26 o 
   3  21   7     1406.77     1307.76     99.61 o 
   4  21   7     1599.79     1497.47     98.55 o 
   5  21   7      884.70      862.48     88.80 o 
   6  21   7      636.37      597.96     85.66 o 
   7  21   7      155.40      100.02     84.70 o 
  -6  22   7      643.45      776.42     88.64 o 
  -5  22   7       41.99       27.46     53.26 o 
  -4  22   7       11.72       24.99     55.51 o 
  -3  22   7        2.01       18.20     48.63 o 
  -2  22   7       96.12       37.83     48.15 o 
  -1  22   7      227.24      266.17     63.32 o 
   0  22   7       11.36      -32.16     55.29 o 
   1  22   7      310.35      268.87     65.78 o 
   2  22   7      144.34       47.49     58.14 o 
   3  22   7       79.35      120.82     65.38 o 
   4  22   7        4.85      -62.56     62.56 o 
   5  22   7        1.34       78.20     66.74 o 
   6  22   7        0.36       13.07     79.81 o 
  -5  23   7     1162.27     1008.26     90.02 o 
  -4  23   7     2212.32     2129.99    106.22 o 
  -3  23   7     2913.38     3060.55    110.35 o 
  -2  23   7     2410.68     2274.87    145.03 o 
  -1  23   7     1274.06     1299.49    101.82 o 
   0  23   7      220.04      146.04     63.15 o 
   1  23   7       36.01       98.55     63.42 o 
   2  23   7      274.43      195.18     64.60 o 
   3  23   7     2285.87     2492.56    120.56 o 
   4  23   7     2437.88     1931.18    112.40 o 
   5  23   7     2302.76     2213.91    122.13 o 
  -4  24   7       14.60      -12.04     65.37 o 
  -3  24   7       95.57      -21.53     57.82 o 
  -2  24   7     1747.04     1719.54    128.56 o 
  -1  24   7     3225.27     3175.39    159.57 o 
   0  24   7     4697.97     4880.48    176.67 o 
   1  24   7     4591.03     4248.13    164.84 o 
   2  24   7     3935.28     4157.56    168.96 o 
   3  24   7     2204.70     2378.84    119.04 o 
   4  24   7      101.76      193.02     74.70 o 
  -2  25   7     2967.67     2964.21    142.55 o 
  -1  25   7      837.37      970.57    145.87 o 
   0  25   7       12.81      -37.08     69.98 o 
   1  25   7      147.33      165.62     82.48 o 
 -13   0   8       96.46       91.90     92.74 o 
 -12   0   8       77.50       15.99     81.27 o 
 -11   0   8     3667.10     3850.21    155.80 o 
 -10   0   8     5222.51     5319.23    174.83 o 
  -9   0   8     6280.14     6442.91    160.82 o 
  -8   0   8    20380.72    21481.73    386.48 o 
  -7   0   8    26756.81    28213.54    484.38 o 
  -6   0   8     3785.34     3669.73    106.49 o 
  -5   0   8      118.36      184.31     36.21 o 
  -4   0   8       58.59       22.28     55.86 o 
  -3   0   8    15158.58    14566.31    262.51 o 
  -2   0   8    24835.40    25306.09    372.62 o 
  -1   0   8    36939.13    35920.34    515.29 o 
   0   0   8    15374.55    16187.85    247.69 o 
   1   0   8    48210.88    48469.52    684.79 o 
   2   0   8     6569.20     6627.60    121.76 o 
   3   0   8      333.01      326.96     48.82 o 
   4   0   8     3854.71     3913.92    109.02 o 
   5   0   8    11774.31    11907.65    236.95 o 
   6   0   8     9487.44     9466.17    314.35 o 
   7   0   8    22385.14    22340.42    479.58 o 
   8   0   8    18882.53    19157.33    854.20 o 
   9   0   8     6339.43     5758.65    169.73 o 
  10   0   8     2626.78     2793.65    167.06 o 
  11   0   8      391.51      120.69     88.21 o 
  12   0   8      318.08      160.43     94.42 o 
 -13   1   8     3668.61     4098.06    183.65 o 
 -12   1   8     5868.59     6058.20    159.65 o 
 -11   1   8     3230.77     3171.59    140.20 o 
 -10   1   8     1249.47     1120.21     61.55 o 
  -9   1   8      932.73     1035.31     51.79 o 
  -8   1   8      287.34      278.78     32.44 o 
  -7   1   8     1776.16     1704.35     67.87 o 
  -6   1   8    24172.25    25484.95    310.52 o 
  -5   1   8     8833.33     9455.89    135.07 o 
  -4   1   8    21309.57    21039.71    256.78 o 
  -3   1   8    18977.98    18716.19    229.56 o 
  -2   1   8     2650.08     2907.69     52.13 o 
  -1   1   8     2535.16     2274.10     42.01 o 
   0   1   8     6822.57     6361.22     80.73 o 
   1   1   8     2438.43     2986.58     49.42 o 
   2   1   8    36248.34    36130.48    415.12 o 
   3   1   8    69415.63    71478.12    797.10 o 
   4   1   8    28662.00    29288.40    349.53 o 
   5   1   8    18507.79    19534.07    249.95 o 
   6   1   8     2256.77     2032.88     59.98 o 
   7   1   8      246.73      289.96     36.41 o 
   8   1   8     2275.75     2250.26     71.84 o 
   9   1   8     4881.28     4725.50    113.96 o 
  10   1   8     3608.80     3667.54    121.52 o 
  11   1   8     5387.77     4929.75    169.11 o 
  12   1   8     5248.40     5495.88    234.28 o 
 -13   2   8      118.45       83.18     63.73 o 
 -12   2   8       95.52       83.75     50.44 o 
 -11   2   8      751.70      806.77     66.08 o 
 -10   2   8     1398.41     1400.77     73.44 o 
  -9   2   8     1229.09     1224.55     54.18 o 
  -8   2   8     4751.57     4543.09     90.87 o 
  -7   2   8     3190.46     3049.75     99.86 o 
  -6   2   8     5071.54     5004.85     89.96 o 
  -5   2   8     1549.35     1516.25     48.97 o 
  -4   2   8      301.37      305.84     30.66 o 
  -3   2   8      121.15      190.01     22.35 o 
  -2   2   8     8016.63     8475.43    108.22 o 
  -1   2   8    16609.63    15892.72    173.56 o 
   0   2   8     1197.28     1420.86     32.96 o 
   1   2   8     3275.27     3048.97     50.06 o 
   3   2   8     1453.69     1256.97     41.65 o 
   4   2   8       33.40       34.56     22.62 o 
   5   2   8     2000.06     1780.81     68.31 o 
   6   2   8      240.75      239.17     31.73 o 
   7   2   8     6915.94     6875.35    132.14 o 
   8   2   8     4257.87     4212.11     98.11 o 
   9   2   8       80.18      164.24     44.98 o 
  10   2   8       34.42       60.99     43.96 o 
  11   2   8      141.39      180.47     64.32 o 
  12   2   8       77.24       -9.75     60.94 o 
 -13   3   8      832.51     1024.37     86.07 o 
 -12   3   8       39.51       79.73     53.24 o 
 -11   3   8      242.85      282.00     54.95 o 
 -10   3   8       24.30       49.93     38.37 o 
  -9   3   8        7.45       -0.02     33.01 o 
  -8   3   8       23.47       55.38     34.32 o 
  -7   3   8       77.00       98.08     28.44 o 
  -6   3   8      436.21      385.35     31.76 o 
  -5   3   8     2362.58     2160.15     55.37 o 
  -4   3   8      357.09      372.24     27.76 o 
  -3   3   8      304.94      335.61     21.08 o 
  -2   3   8     3170.20     2702.66     47.28 o 
  -1   3   8      254.97      139.65     15.84 o 
   0   3   8     1093.99      766.23     24.62 o 
   1   3   8     4457.67     4264.89     90.81 o 
   2   3   8      777.64      793.88     28.21 o 
   3   3   8       26.35       37.20     20.10 o 
   4   3   8     4381.89     3908.29     76.78 o 
   5   3   8     1993.37     2126.19     58.90 o 
   6   3   8      558.67      526.45     37.15 o 
   7   3   8       57.25        6.78     32.33 o 
   8   3   8        5.93      -37.33     37.33 o 
   9   3   8       32.84       51.27     42.78 o 
  10   3   8     1312.71     1341.93     99.09 o 
  11   3   8      311.14      376.38     63.78 o 
  12   3   8       36.73       23.83     63.03 o 
 -13   4   8       57.10       90.87     60.25 o 
 -12   4   8        6.43       43.53     49.75 o 
 -11   4   8      754.35      923.31     68.93 o 
 -10   4   8     1961.44     1989.40     77.40 o 
  -9   4   8     7686.19     7651.59    151.90 o 
  -8   4   8     2205.80     2308.38     75.69 o 
  -7   4   8     5913.64     5726.55    108.87 o 
  -6   4   8     4453.97     4304.29    156.58 o 
  -5   4   8       68.99      126.66     25.16 o 
  -4   4   8     2798.54     2712.72     60.65 o 
  -3   4   8    15081.05    15891.07    187.74 o 
  -2   4   8     8107.68     8062.56    101.19 o 
  -1   4   8    20298.55    20106.94    215.55 o 
   0   4   8    25143.59    25668.01    268.35 o 
   1   4   8    20912.18    21681.81    231.23 o 
   2   4   8     4108.25     4375.33     65.20 o 
   3   4   8     1564.81     1504.97     46.50 o 
   4   4   8     1842.84     1877.61     52.37 o 
   5   4   8     2653.68     2721.48     67.83 o 
   6   4   8    12406.38    12928.86    199.92 o 
   7   4   8     5217.44     5112.86    112.86 o 
   8   4   8     6884.50     6967.78    151.85 o 
   9   4   8     5730.82     5798.10    140.40 o 
  10   4   8     1807.53     1834.04     88.88 o 
  11   4   8      547.78      577.40     67.59 o 
  12   4   8      186.42      187.32     61.68 o 
 -12   5   8     6412.70     6406.50    170.50 o 
 -11   5   8     6571.49     6306.93    145.44 o 
 -10   5   8     1883.65     2030.44     79.66 o 
  -9   5   8      488.88      539.75     49.18 o 
  -8   5   8      598.13      555.70     46.27 o 
  -7   5   8     2485.96     2639.30     79.19 o 
  -6   5   8     9419.02     9483.84    163.53 o 
  -5   5   8    27368.86    27473.78    329.14 o 
  -4   5   8    38869.40    39880.77    458.80 o 
  -3   5   8    17935.16    18751.47    217.53 o 
  -2   5   8    25387.22    25397.98    268.48 o 
  -1   5   8       91.64      131.43     18.09 o 
   0   5   8      149.45      288.11     36.41 o 
   1   5   8    18416.38    18957.29    206.02 o 
   2   5   8    32018.19    31836.01    329.82 o 
   3   5   8    25169.64    25411.44    287.53 o 
   4   5   8    36316.09    35188.68    414.23 o 
   5   5   8    12896.01    13212.03    199.15 o 
   6   5   8     4655.88     4359.44    107.66 o 
   7   5   8        6.48       56.01     37.51 o 
   8   5   8     2248.10     2496.52     88.99 o 
   9   5   8     2826.47     2663.83     95.00 o 
  10   5   8     6549.20     6257.47    153.51 o 
  11   5   8     8188.17     7960.33    181.61 o 
  12   5   8     3511.27     3440.24    173.21 o 
 -12   6   8       97.44       97.34     56.68 o 
 -11   6   8     1934.92     1929.53     84.87 o 
 -10   6   8     6111.27     6130.62    167.37 o 
  -9   6   8    11890.61    12291.06    217.35 o 
  -8   6   8    11231.09    11344.84    199.45 o 
  -7   6   8    12324.50    12243.51    206.14 o 
  -6   6   8     7845.14     7500.24    128.19 o 
  -5   6   8      235.92      227.23     30.27 o 
  -4   6   8      266.90      314.67     30.79 o 
  -3   6   8    14108.05    13604.65    157.71 o 
  -2   6   8    23445.62    23863.77    255.15 o 
  -1   6   8    37683.14    39159.17    400.41 o 
   0   6   8    47976.14    48610.76    490.56 o 
   1   6   8    16903.14    17067.72    188.68 o 
   2   6   8    12552.91    11966.24    141.44 o 
   3   6   8      193.45      221.24     27.80 o 
   4   6   8     1696.71     1608.94     50.54 o 
   5   6   8     5397.44     5450.48    109.22 o 
   6   6   8    16936.49    17220.45    252.31 o 
   7   6   8    15000.26    14732.92    246.37 o 
   8   6   8    12075.42    12037.69    218.83 o 
   9   6   8     4610.62     4529.81    133.85 o 
  10   6   8      734.05      753.24     66.14 o 
  11   6   8        9.64       51.55     52.47 o 
  12   6   8      233.42      253.54     68.45 o 
 -12   7   8     2617.09     2723.25    115.48 o 
 -11   7   8     2640.43     2750.42    131.00 o 
 -10   7   8      815.54      849.45     61.73 o 
  -9   7   8      553.93      519.57     50.11 o 
  -8   7   8      432.78      396.95     43.91 o 
  -7   7   8     1702.21     1679.77     66.08 o 
  -6   7   8      670.06      758.20     46.83 o 
  -5   7   8     9420.74     9363.59    148.05 o 
  -4   7   8    17027.34    17212.86    220.40 o 
  -3   7   8    13488.14    13528.18    167.70 o 
  -2   7   8     3948.31     3995.29     65.91 o 
  -1   7   8      169.64      164.12     20.42 o 
   0   7   8     1551.13     1335.12     35.44 o 
   1   7   8     1941.84     2088.42     49.81 o 
   2   7   8    11051.99    10437.36    137.27 o 
   3   7   8    13455.34    13365.53    182.81 o 
   4   7   8    14019.56    14450.35    196.84 o 
   5   7   8     1751.37     1517.61     57.74 o 
   6   7   8      766.34      706.08     45.87 o 
   7   7   8      996.40     1087.83     67.78 o 
   8   7   8     1273.15     1292.71     76.01 o 
   9   7   8     1884.02     1858.91     92.13 o 
  10   7   8     2647.28     2664.28    121.19 o 
  11   7   8     1963.94     2028.99     94.41 o 
  12   7   8     1744.14     1480.07     96.52 o 
 -12   8   8       12.65       71.33     51.01 o 
 -11   8   8        2.93       61.14     45.17 o 
 -10   8   8       96.54      146.91     44.81 o 
  -9   8   8       53.24      146.49     41.81 o 
  -8   8   8      965.76      847.34     54.93 o 
  -7   8   8     1375.92     1300.60     61.73 o 
  -6   8   8     1052.94     1080.43     54.27 o 
  -5   8   8     2953.34     2590.00     69.44 o 
  -4   8   8     1241.59     1220.59     43.99 o 
  -3   8   8        3.20       36.97     21.84 o 
  -2   8   8       77.03       74.70     21.51 o 
  -1   8   8       91.10       71.91     19.82 o 
   0   8   8     1269.96     1351.39     37.60 o 
   1   8   8        1.89       69.36     18.64 o 
   2   8   8     5987.52     5612.16     89.91 o 
   3   8   8      783.06      621.67     36.90 o 
   4   8   8      288.63      432.41     56.78 o 
   5   8   8      679.69      667.26     44.02 o 
   6   8   8      628.73      565.13     54.29 o 
   7   8   8      531.63      580.55     69.72 o 
   8   8   8      137.80      125.94     45.93 o 
   9   8   8       92.30       19.00     42.56 o 
  10   8   8       92.95      188.84     61.28 o 
  11   8   8       81.68       94.13     66.37 o 
  12   8   8       21.83       77.28     59.38 o 
 -12   9   8      542.67      524.01     62.91 o 
 -11   9   8     1281.44     1298.62     92.94 o 
 -10   9   8     1397.78     1399.57     74.15 o 
  -9   9   8       10.16        9.29     39.60 o 
  -8   9   8      667.78      673.60     57.33 o 
  -7   9   8      301.25      348.35     43.33 o 
  -6   9   8     2596.46     2610.05     81.47 o 
  -5   9   8     3224.21     3333.28     90.06 o 
  -4   9   8    12999.92    12153.11    303.15 o 
  -3   9   8     3307.91     3381.01     68.15 o 
  -2   9   8     3170.53     3317.90     66.83 o 
  -1   9   8     3101.26     3184.10     63.99 o 
   0   9   8      246.50      299.20     23.72 o 
   1   9   8     9994.73    10163.09    137.95 o 
   2   9   8     2274.28     2359.71     56.74 o 
   3   9   8     7405.63     7277.91    121.64 o 
   4   9   8     7736.27     6886.30    165.78 o 
   5   9   8     4957.16     4839.11    143.49 o 
   6   9   8      761.56      767.80     59.73 o 
   7   9   8      904.98      834.13     59.64 o 
   8   9   8       74.61       57.92     43.94 o 
   9   9   8     1511.71     1427.65     79.02 o 
  10   9   8     1891.28     1829.25     89.96 o 
  11   9   8     1607.07     1607.27    100.58 o 
 -12  10   8      122.45      149.40     55.36 o 
 -11  10   8     1189.21     1036.68     72.55 o 
 -10  10   8     5613.80     5875.21    146.29 o 
  -9  10   8     7158.22     6732.56    151.43 o 
  -8  10   8     9262.72     9087.89    178.12 o 
  -7  10   8     6199.75     5852.28    131.71 o 
  -6  10   8     4863.39     4915.71    116.11 o 
  -5  10   8     2987.65     2623.12     81.83 o 
  -4  10   8     5834.08     5824.47    103.33 o 
  -3  10   8     4415.90     4432.79     81.42 o 
  -2  10   8     9849.04    10749.53    177.58 o 
  -1  10   8    11250.55    11608.89    153.20 o 
   0  10   8    17994.92    19361.81    312.32 o 
   1  10   8    14816.83    14570.78    185.31 o 
   2  10   8      616.89      641.74     39.14 o 
   3  10   8      782.68      853.35     43.48 o 
   4  10   8     1211.33     1269.09     51.39 o 
   5  10   8     4890.97     4756.66    129.67 o 
   6  10   8     9260.51     9156.26    196.67 o 
   7  10   8     7712.76     7477.16    160.29 o 
   8  10   8     4240.72     4106.80    128.58 o 
   9  10   8     6077.01     6064.30    150.04 o 
  10  10   8     2342.33     2240.39     98.21 o 
  11  10   8       75.44       88.76     65.19 o 
 -11  11   8     3463.63     3367.27    128.50 o 
 -10  11   8     4319.74     4119.98    121.44 o 
  -9  11   8       48.26       80.07     42.70 o 
  -8  11   8      583.76      537.28     53.09 o 
  -7  11   8     1866.93     1949.56     76.73 o 
  -6  11   8     7119.31     7014.71    146.17 o 
  -5  11   8    26140.25    26053.74    380.91 o 
  -4  11   8    16092.59    16725.34    258.47 o 
  -3  11   8    10285.18    10219.27    165.61 o 
  -2  11   8     3937.30     4077.02     78.22 o 
  -1  11   8     3160.36     3381.99    137.57 o 
   0  11   8      589.51      738.63     40.96 o 
   1  11   8    14329.33    14517.58    201.28 o 
   2  11   8    12953.74    13351.18    203.44 o 
   3  11   8    24897.49    24598.90    327.75 o 
   4  11   8    18147.01    18377.90    248.52 o 
   5  11   8    14277.42    14252.65    221.86 o 
   6  11   8     2867.34     2937.93    105.96 o 
   7  11   8      220.42      308.47     50.58 o 
   8  11   8      235.47      183.95     50.29 o 
   9  11   8     2986.68     3240.36    112.53 o 
  10  11   8     6723.34     6730.87    169.93 o 
  11  11   8     5997.38     5873.09    163.20 o 
 -11  12   8      371.37      425.72     59.81 o 
 -10  12   8     2777.06     3037.17    106.69 o 
  -9  12   8     5746.90     5530.19    152.90 o 
  -8  12   8     7853.35     7843.73    206.34 o 
  -7  12   8     5663.06     5606.51    132.74 o 
  -6  12   8     5183.81     4793.39    129.54 o 
  -5  12   8     3040.71     3090.80     92.22 o 
  -4  12   8     2178.82     2284.30     97.36 o 
  -3  12   8      318.78      347.01     32.77 o 
  -2  12   8     5663.18     5824.64    130.93 o 
  -1  12   8    11375.46    12026.15    259.83 o 
   0  12   8    21007.32    20769.48    474.20 o 
   1  12   8    11165.08    10948.76    163.86 o 
   2  12   8      370.98      409.14     37.44 o 
   3  12   8     1630.15     1613.08     57.66 o 
   4  12   8      158.40      124.46     39.44 o 
   5  12   8     7994.43     7995.58    153.48 o 
   6  12   8     9809.10     9416.77    185.70 o 
   7  12   8     7964.64     8161.88    174.18 o 
   8  12   8     3431.20     3197.09    106.90 o 
   9  12   8     2903.79     2832.15    109.98 o 
  10  12   8      827.41      743.94     71.95 o 
  11  12   8       62.70      300.81     78.59 o 
 -11  13   8      476.47      437.50     68.28 o 
 -10  13   8      473.66      563.37     63.59 o 
  -9  13   8      125.78      208.70     51.57 o 
  -8  13   8      217.18      212.53     49.71 o 
  -7  13   8      346.86      371.56     55.42 o 
  -6  13   8     1181.59     1121.58     93.14 o 
  -5  13   8     3009.10     2870.66     83.86 o 
  -4  13   8      566.06      592.90     45.50 o 
  -3  13   8      418.09      414.07     37.69 o 
  -2  13   8       11.46       41.58     30.10 o 
  -1  13   8      599.07      637.84     42.50 o 
   0  13   8       87.77       79.10     31.23 o 
   1  13   8     3267.72     3028.48     85.21 o 
   2  13   8     1101.42     1265.91     52.29 o 
   3  13   8      595.05      607.95     47.04 o 
   4  13   8      661.42      698.44     56.32 o 
   5  13   8     2001.16     1727.49     73.45 o 
   6  13   8      266.15      340.37     52.04 o 
   7  13   8      461.01      549.67     57.69 o 
   8  13   8       16.65      -27.99     54.05 o 
   9  13   8      128.11      207.87     66.75 o 
  10  13   8      516.32      483.13     77.60 o 
 -10  14   8       17.81        6.22     54.26 o 
  -9  14   8      369.62      505.96     59.67 o 
  -8  14   8      636.87      509.38     57.75 o 
  -7  14   8      562.89      614.63     58.33 o 
  -6  14   8       12.07       10.65     40.47 o 
  -5  14   8      806.91      841.73     53.66 o 
  -4  14   8      527.63      445.55     52.05 o 
  -3  14   8      604.79      619.02     47.29 o 
  -2  14   8       39.95       16.76     31.54 o 
  -1  14   8      266.09      272.89     37.48 o 
   0  14   8     1363.96     1256.84     53.69 o 
   1  14   8      641.68      607.53     42.89 o 
   2  14   8     3268.45     3454.91     85.44 o 
   3  14   8      161.77      229.69     44.52 o 
   4  14   8      304.73      279.29     48.55 o 
   5  14   8      135.18      177.45     44.01 o 
   6  14   8      361.48      368.85     57.13 o 
   7  14   8      554.14      412.37     55.74 o 
   8  14   8      730.48      872.48     68.74 o 
   9  14   8      288.15      296.82     70.06 o 
  10  14   8      405.34      389.14     78.64 o 
 -10  15   8      438.00      435.27     69.50 o 
  -9  15   8       41.68       39.17     52.15 o 
  -8  15   8        4.95       -3.80     57.47 o 
  -7  15   8     1768.08     1744.43     90.42 o 
  -6  15   8     3255.36     3270.10    126.32 o 
  -5  15   8     9399.85     9061.52    180.96 o 
  -4  15   8     4548.05     4547.06    120.66 o 
  -3  15   8     6677.19     7037.82    139.47 o 
  -2  15   8     2536.80     2428.21     72.29 o 
  -1  15   8      400.08      445.01     41.77 o 
   0  15   8       32.49       40.53     33.17 o 
   1  15   8      804.46      876.22     50.15 o 
   2  15   8     6507.99     6455.48    121.80 o 
   3  15   8     3733.37     3702.01    163.02 o 
   4  15   8     2854.36     3047.32    102.44 o 
   5  15   8     3741.17     3516.99    100.07 o 
   6  15   8      991.50      977.25     68.88 o 
   7  15   8      144.85      216.35     54.81 o 
   8  15   8      517.02      608.61     76.79 o 
   9  15   8      618.19      643.52     92.23 o 
  10  15   8     2336.44     2235.42    124.53 o 
 -10  16   8     3159.73     3057.72    125.48 o 
  -9  16   8     5010.30     4908.97    151.84 o 
  -8  16   8     6847.15     6651.12    173.63 o 
  -7  16   8     5636.47     5630.43    141.36 o 
  -6  16   8     2977.38     2773.57    110.18 o 
  -5  16   8      697.00      807.22     61.17 o 
  -4  16   8       94.31      166.62     48.22 o 
  -3  16   8     4410.05     4158.94    107.16 o 
  -2  16   8    11595.64    11953.75    200.12 o 
  -1  16   8    14322.20    14458.21    212.69 o 
   0  16   8    22592.30    23310.36    340.57 o 
   1  16   8     6358.48     6296.74    124.83 o 
   2  16   8     4236.78     4370.42    119.09 o 
   3  16   8      549.10      706.06     59.73 o 
   4  16   8      193.17      274.39     52.33 o 
   5  16   8     3808.20     3606.65    115.06 o 
   6  16   8     9030.27     8786.00    207.31 o 
   7  16   8     8241.18     8076.69    199.72 o 
   8  16   8     5913.55     5819.26    175.22 o 
   9  16   8     3152.53     3519.36    143.75 o 
  -9  17   8       19.42       51.37     55.33 o 
  -8  17   8      223.73      117.50     61.07 o 
  -7  17   8     2397.25     2367.79    104.78 o 
  -6  17   8     3616.03     3247.53    120.15 o 
  -5  17   8     9168.93     8743.07    180.56 o 
  -4  17   8     8679.24     8270.37    175.16 o 
  -3  17   8     7388.10     7148.65    150.55 o 
  -2  17   8     3539.33     3604.03    100.41 o 
  -1  17   8      657.43      614.37     47.59 o 
   0  17   8      208.42      197.63     40.24 o 
   1  17   8     3876.68     3872.74     95.89 o 
   2  17   8     7381.31     7377.35    148.86 o 
   3  17   8     6198.12     6124.28    166.64 o 
   4  17   8     7911.83     8039.55    211.08 o 
   5  17   8     3486.67     3089.59    135.87 o 
   6  17   8      951.66      984.63     93.56 o 
   7  17   8       41.86       50.22     70.28 o 
   8  17   8      508.22      517.26     78.46 o 
   9  17   8     2288.36     2476.57    128.71 o 
  -9  18   8     1716.50     1666.57    115.70 o 
  -8  18   8     1232.05     1125.27     95.04 o 
  -7  18   8      544.69      638.76     81.48 o 
  -6  18   8      720.74      753.51     74.08 o 
  -5  18   8       19.20       79.17     45.96 o 
  -4  18   8      335.79      404.46     54.09 o 
  -3  18   8     2418.53     2200.51     81.01 o 
  -2  18   8     4435.67     4169.07    108.20 o 
  -1  18   8     4309.15     4221.06    109.91 o 
   0  18   8     4688.03     4629.11    119.77 o 
   1  18   8     1748.22     1958.47     86.83 o 
   2  18   8      692.24      691.39     61.36 o 
   3  18   8       22.39        8.84     46.47 o 
   4  18   8      870.50      935.01     70.56 o 
   5  18   8      897.43      856.28     81.81 o 
   6  18   8     2928.53     2787.62    138.90 o 
   7  18   8     1904.56     1946.67    128.64 o 
   8  18   8     1315.70     1118.75    108.42 o 
  -8  19   8      104.90       88.82     68.08 o 
  -7  19   8        9.02      -59.80     59.80 o 
  -6  19   8       43.67      139.13     62.85 o 
  -5  19   8        0.33        2.27     47.35 o 
  -4  19   8        0.86       16.25     46.52 o 
  -3  19   8      193.71      183.47     48.16 o 
  -2  19   8       24.39       91.27     45.28 o 
  -1  19   8      202.12      212.83     45.96 o 
   0  19   8       20.58       49.26     38.94 o 
   1  19   8      283.15      319.69     51.10 o 
   2  19   8        0.86       21.67     47.98 o 
   3  19   8      143.32      146.20     53.61 o 
   4  19   8      151.21      118.13     60.86 o 
   5  19   8       48.30       82.71     59.28 o 
   6  19   8       17.83       25.76     70.42 o 
   7  19   8      138.46       12.29     75.89 o 
   8  19   8       25.55      -74.77     74.77 o 
  -7  20   8     1592.69     1528.16    149.66 o 
  -6  20   8      820.59      868.40     88.66 o 
  -5  20   8      269.19      151.54     62.99 o 
  -4  20   8      249.72      267.07     53.99 o 
  -3  20   8      251.27      331.60     57.04 o 
  -2  20   8     4342.06     4348.49    117.69 o 
  -1  20   8     3963.29     3765.50    108.74 o 
   0  20   8     1449.13     1434.98     72.88 o 
   1  20   8     1279.57     1139.88     67.54 o 
   2  20   8     1799.73     2151.67     95.27 o 
   3  20   8       28.85       94.40     61.02 o 
   4  20   8       11.26      -28.13     58.46 o 
   5  20   8      564.39      594.87     79.26 o 
   6  20   8      541.01      504.99     88.85 o 
   7  20   8     1900.24     1739.04    136.37 o 
  -7  21   8     1480.10     1239.17    102.52 o 
  -6  21   8     3288.78     3164.83    139.67 o 
  -5  21   8     3585.95     3496.67    141.79 o 
  -4  21   8     4624.75     4588.70    143.75 o 
  -3  21   8     5636.60     6133.29    154.08 o 
  -2  21   8     1103.54      949.92     66.32 o 
  -1  21   8      131.35      100.74     50.27 o 
   0  21   8      464.37      591.83     62.08 o 
   1  21   8      957.22      878.34     70.91 o 
   2  21   8     5534.42     5362.98    162.33 o 
   3  21   8     9291.12     8892.06    220.59 o 
   4  21   8     5634.15     5448.92    171.41 o 
   5  21   8     2228.20     2204.19    117.41 o 
   6  21   8     1398.20     1219.34    112.90 o 
  -6  22   8     1177.16     1215.69    100.29 o 
  -5  22   8        8.45      -61.43     61.43 o 
  -4  22   8      358.85      284.88     63.52 o 
  -3  22   8     2085.26     2011.40    116.05 o 
  -2  22   8     4818.22     4840.39    126.29 o 
  -1  22   8     8034.21     7983.52    166.11 o 
   0  22   8     5594.85     5440.38    160.64 o 
   1  22   8     5274.13     5198.27    159.49 o 
   2  22   8     2378.84     2505.54    115.99 o 
   3  22   8        4.98      -29.09     60.85 o 
   4  22   8      728.46      618.16     82.92 o 
   5  22   8     2153.47     2161.89    120.45 o 
  -5  23   8     1336.82     1212.62    100.84 o 
  -4  23   8     2041.75     2120.01    163.33 o 
  -3  23   8     3025.01     2984.43    118.39 o 
  -2  23   8      794.84      825.64     69.75 o 
  -1  23   8        2.34      -21.91     63.79 o 
   0  23   8      326.38      373.19     70.04 o 
   1  23   8      527.10      448.41     89.74 o 
   2  23   8     2129.00     2244.93    112.51 o 
   3  23   8     3508.50     3348.26    152.40 o 
   4  23   8     2608.20     2312.60    121.67 o 
  -3  24   8       96.86       53.84     67.72 o 
  -2  24   8       62.98       -6.01     65.96 o 
  -1  24   8      345.76      241.59     74.23 o 
   0  24   8       67.90      108.95     81.93 o 
   1  24   8      123.03       88.71     73.51 o 
   2  24   8       28.32       91.54     76.64 o 
   3  24   8        2.96      -73.66     73.66 o 
 -12   1   9      944.33     1012.59     93.36 o 
 -11   1   9      363.06      347.84     53.70 o 
 -10   1   9      732.89      739.41     60.37 o 
  -9   1   9      156.27      162.31     36.34 o 
  -8   1   9      425.67      442.97     36.30 o 
  -7   1   9     3030.87     3070.25     72.46 o 
  -6   1   9     3541.06     3592.38     75.35 o 
  -5   1   9     9845.53     9492.75    139.12 o 
  -4   1   9     3832.06     3639.65     72.37 o 
  -3   1   9     5183.21     4877.96     84.00 o 
  -2   1   9      133.48      153.06     16.78 o 
  -1   1   9      259.91      263.65     18.48 o 
   0   1   9     2002.65     1991.83     46.78 o 
   1   1   9     6688.85     6227.55    101.29 o 
   2   1   9    13908.29    14483.04    175.18 o 
   3   1   9    12764.97    13234.26    176.53 o 
   4   1   9     5698.34     5814.03    100.46 o 
   5   1   9     2593.19     2352.85     64.51 o 
   6   1   9      117.37      157.46     31.44 o 
   7   1   9     2099.72     2318.39     70.40 o 
   8   1   9     5078.44     4761.92    106.51 o 
   9   1   9     3697.40     3596.00    111.00 o 
  10   1   9     3219.92     3198.11    128.81 o 
  11   1   9     2447.41     2447.79    150.90 o 
  12   1   9     1445.53     1375.06    103.15 o 
 -12   2   9     1720.54     1690.76    193.88 o 
 -11   2   9     4410.56     4374.46    131.80 o 
 -10   2   9     6640.19     6554.11    167.42 o 
  -9   2   9     7485.32     7240.17    146.38 o 
  -8   2   9     9428.69     9337.70    144.88 o 
  -7   2   9     4929.01     5022.40     94.50 o 
  -6   2   9       14.87        8.87     23.78 o 
  -5   2   9     1294.89     1324.54     51.21 o 
  -4   2   9    11278.92    11583.89    159.63 o 
  -3   2   9    24189.83    24755.10    298.60 o 
  -2   2   9    28852.16    29048.93    303.29 o 
  -1   2   9     9909.93     9358.13    113.61 o 
   0   2   9    13893.67    14001.86    158.12 o 
   1   2   9    17035.31    16390.94    181.53 o 
   2   2   9      231.05      333.16     25.37 o 
   3   2   9     5991.38     6102.84    100.33 o 
   4   2   9    14485.06    14263.16    191.98 o 
   5   2   9    14873.58    14886.75    226.60 o 
   6   2   9    12536.11    12025.18    253.29 o 
   7   2   9    16263.94    17247.35    239.78 o 
   8   2   9     4953.18     4440.54    111.03 o 
   9   2   9     1793.89     2077.86    104.71 o 
  10   2   9       48.18       60.74     48.76 o 
  11   2   9      144.71       91.53     63.47 o 
  12   2   9     2524.48     2596.67    136.46 o 
 -12   3   9     4597.74     4698.04    159.20 o 
 -11   3   9     1069.89     1040.17     71.45 o 
 -10   3   9      515.28      507.83     49.60 o 
  -9   3   9      186.91      270.30     41.53 o 
  -8   3   9     3921.69     3950.40    100.85 o 
  -7   3   9    16053.20    16526.14    220.02 o 
  -6   3   9    13250.57    13382.40    196.17 o 
  -5   3   9    20064.26    20124.10    253.76 o 
  -4   3   9    16977.71    16393.58    211.46 o 
  -3   3   9    10056.93     9703.25    137.95 o 
  -2   3   9      978.90      939.18     29.31 o 
  -1   3   9     6579.62     6480.20     86.93 o 
   0   3   9     9710.21     9403.46    115.19 o 
   1   3   9    15728.91    15825.18    176.74 o 
   2   3   9    40605.32    42258.52    457.40 o 
   3   3   9    29627.20    30018.03    357.57 o 
   4   3   9    14048.08    14239.58    191.66 o 
   5   3   9     4286.17     3928.20     83.49 o 
   6   3   9     1483.13     1528.56     60.56 o 
   7   3   9     2748.63     2891.70     99.68 o 
   8   3   9     9510.82     9069.59    179.96 o 
   9   3   9     8158.34     7535.69    165.19 o 
  10   3   9     7690.52     7592.71    172.37 o 
  11   3   9     7867.50     7482.79    188.11 o 
  12   3   9     4492.18     4839.11    175.05 o 
 -12   4   9     1135.27     1268.00     84.86 o 
 -11   4   9     3175.05     2995.25    123.83 o 
 -10   4   9     4315.02     4346.68    134.39 o 
  -9   4   9     5430.70     5510.82    127.16 o 
  -8   4   9     6648.94     6435.29    133.54 o 
  -7   4   9     1300.00     1471.37     54.90 o 
  -6   4   9       43.70      113.54     26.56 o 
  -5   4   9      164.56      145.26     26.79 o 
  -4   4   9     5041.50     4921.40     87.95 o 
  -3   4   9    16507.70    16139.02    207.15 o 
  -2   4   9    39438.98    40724.49    416.85 o 
  -1   4   9    25142.01    25895.10    273.92 o 
   0   4   9     5510.92     5979.43     82.60 o 
   1   4   9     7950.68     7573.74     98.15 o 
   2   4   9      361.67      524.36     28.51 o 
   3   4   9      329.46      310.21     28.38 o 
   4   4   9     7819.86     7096.52    115.15 o 
   5   4   9     6897.36     6471.65    129.18 o 
   6   4   9     8760.23     9143.13    158.93 o 
   7   4   9    14049.88    13555.24    233.28 o 
   8   4   9     4900.45     4789.57    124.38 o 
   9   4   9      615.61      753.30     61.82 o 
  10   4   9        5.29      -13.51     44.79 o 
  11   4   9      504.93      489.52     67.45 o 
  12   4   9     1847.54     1931.77    116.81 o 
 -12   5   9      426.22      347.47     62.03 o 
 -11   5   9       63.22       32.15     47.92 o 
 -10   5   9        0.77       62.71     39.70 o 
  -9   5   9       85.24       88.13     44.96 o 
  -8   5   9      265.25      192.25     39.34 o 
  -7   5   9     2202.03     2145.24     72.95 o 
  -6   5   9     3639.68     3418.09     81.99 o 
  -5   5   9       29.82       85.61     28.43 o 
  -4   5   9     6535.44     6797.10    116.95 o 
  -3   5   9      573.67      658.68     29.85 o 
  -2   5   9      120.72      117.94     19.51 o 
  -1   5   9     3479.07     3191.77     57.11 o 
   0   5   9      142.37      112.18     23.19 o 
   1   5   9     1128.88     1171.37     33.87 o 
   2   5   9     4256.81     4329.10     68.64 o 
   3   5   9      637.53      809.07     34.72 o 
   4   5   9      133.30       55.61     30.37 o 
   5   5   9      656.78      571.17     42.04 o 
   6   5   9      952.88      858.20     50.06 o 
   7   5   9        9.19       -8.75     36.94 o 
   8   5   9      674.60      591.25     55.43 o 
   9   5   9      674.89      579.22     58.17 o 
  10   5   9      110.28       82.27     48.63 o 
  11   5   9      182.15      175.15     57.32 o 
  12   5   9      367.64      363.63     72.29 o 
 -12   6   9      123.23       99.59     55.52 o 
 -11   6   9      316.66      388.14     54.33 o 
 -10   6   9     1998.84     2088.31     82.91 o 
  -9   6   9     1519.26     1620.17     72.22 o 
  -8   6   9      403.97      408.23     44.19 o 
  -7   6   9       54.03       58.95     33.22 o 
  -6   6   9     2869.47     2801.90     75.00 o 
  -5   6   9      776.20      871.76     46.31 o 
  -4   6   9     6854.69     6702.98    126.80 o 
  -3   6   9     3353.22     3206.68     62.96 o 
  -2   6   9     1819.67     1771.06     43.43 o 
  -1   6   9     4180.06     4290.78     69.58 o 
   0   6   9     5429.88     4991.30     75.86 o 
   1   6   9     2140.41     2006.41     45.49 o 
   2   6   9      631.43      507.88     25.20 o 
   3   6   9     1416.92     1371.49     47.72 o 
   4   6   9      251.13      237.28     34.41 o 
   5   6   9     3777.50     3554.62     93.97 o 
   6   6   9     1810.06     1746.21     65.56 o 
   7   6   9      139.07      194.88     43.46 o 
   8   6   9     2216.75     2156.13     85.54 o 
   9   6   9     1036.60     1099.97     69.83 o 
  10   6   9        8.31       45.40     49.16 o 
  11   6   9      287.64      302.57     61.36 o 
  12   6   9       64.56        5.78     60.85 o 
 -12   7   9     2132.04     2135.34    105.98 o 
 -11   7   9     2784.56     2777.32     99.61 o 
 -10   7   9       97.33       62.09     42.93 o 
  -9   7   9     1412.25     1433.94     69.88 o 
  -8   7   9     3521.84     3386.66    123.46 o 
  -7   7   9     6926.37     6913.29    142.11 o 
  -6   7   9     7735.01     7591.18    160.72 o 
  -5   7   9    14733.74    15054.03    217.05 o 
  -4   7   9     7327.67     7419.30    126.95 o 
  -3   7   9     6040.50     6092.21    103.57 o 
  -2   7   9       66.28       90.62     21.04 o 
  -1   7   9      303.68      386.11     25.40 o 
   0   7   9    13930.22    14006.54    183.32 o 
   1   7   9    15739.59    15748.12    180.42 o 
   2   7   9    10192.00    10454.45    140.32 o 
   3   7   9     9796.62     9186.94    140.88 o 
   4   7   9    12780.66    12295.67    222.73 o 
   5   7   9     5038.90     5025.33    115.51 o 
   6   7   9       28.97        0.37     33.28 o 
   7   7   9      323.27      303.86     47.61 o 
   8   7   9      770.24      762.11     59.78 o 
   9   7   9     3381.44     3517.32    111.72 o 
  10   7   9     5796.26     5515.95    146.98 o 
  11   7   9     3844.30     3998.19    131.70 o 
 -12   8   9     1149.54     1022.54     82.81 o 
 -11   8   9     3974.28     3757.27    127.31 o 
 -10   8   9    11719.09    11569.52    216.38 o 
  -9   8   9    10736.81    10871.49    202.42 o 
  -8   8   9     6431.58     6664.25    143.41 o 
  -7   8   9     4021.56     4020.10    105.17 o 
  -6   8   9     1348.48     1275.01     63.37 o 
  -5   8   9     2142.71     2114.30     92.57 o 
  -4   8   9     8704.43     8450.42    198.06 o 
  -3   8   9    28007.60    27940.56    337.79 o 
  -2   8   9    23606.12    24217.02    279.48 o 
  -1   8   9    18542.88    19519.04    218.96 o 
   0   8   9    20873.54    22240.19    244.76 o 
   1   8   9     4258.99     4743.66     82.76 o 
   2   8   9     2034.96     2116.99     53.99 o 
   3   8   9     1374.38     1347.54     54.34 o 
   4   8   9     5015.58     4901.88    114.94 o 
   5   8   9    14319.17    14315.32    220.12 o 
   6   8   9    17891.82    17987.15    289.17 o 
   7   8   9     8905.04     8712.56    174.92 o 
   8   8   9     7887.71     8093.04    172.84 o 
   9   8   9     2301.86     2212.60     91.98 o 
  10   8   9       12.07       -1.77     49.31 o 
  11   8   9     1775.32     1925.89    124.47 o 
 -12   9   9     1925.91     1853.81    103.12 o 
 -11   9   9     2885.45     3052.46    107.69 o 
 -10   9   9      439.41      406.47     53.49 o 
  -9   9   9      530.40      457.04     52.65 o 
  -8   9   9     3765.43     3919.65    149.72 o 
  -7   9   9     4816.61     4743.82    116.72 o 
  -6   9   9    13826.69    14126.54    283.70 o 
  -5   9   9    19286.84    20022.56    304.30 o 
  -4   9   9    16214.05    15482.65    288.50 o 
  -3   9   9     5337.32     5425.51     96.95 o 
  -2   9   9      681.53      736.33     35.55 o 
  -1   9   9      623.64      648.08     32.66 o 
   0   9   9     7317.82     7332.70    111.61 o 
   1   9   9    19316.13    19574.61    236.38 o 
   2   9   9    14187.84    14138.42    197.16 o 
   3   9   9    13142.25    12713.04    237.71 o 
   4   9   9     8000.93     7969.39    177.48 o 
   5   9   9     1096.09     1096.02     54.47 o 
   6   9   9       31.34       79.11     39.15 o 
   7   9   9     1053.48      991.56     63.27 o 
   8   9   9     3237.91     3316.69    106.83 o 
   9   9   9     5548.29     5230.10    141.88 o 
  10   9   9     5388.20     5212.55    145.27 o 
  11   9   9     3087.54     2836.68    115.25 o 
 -11  10   9     1068.96     1003.21     72.22 o 
 -10  10   9      490.55      427.93     55.10 o 
  -9  10   9     1844.14     1921.71     81.69 o 
  -8  10   9     2071.09     1965.14     86.88 o 
  -7  10   9     2083.71     2044.40     77.93 o 
  -6  10   9       67.32       81.16     36.55 o 
  -5  10   9     1046.01     1129.88     62.30 o 
  -4  10   9     1639.52     1609.17     59.49 o 
  -3  10   9     2853.47     3086.80     72.91 o 
  -2  10   9      535.50      470.46     32.56 o 
  -1  10   9     6879.77     7222.31    125.59 o 
   0  10   9     6843.72     7148.03    134.12 o 
   1  10   9     4516.72     4426.58     82.94 o 
   2  10   9      727.04      697.65     41.73 o 
   3  10   9       63.61       73.78     32.21 o 
   4  10   9     1102.74     1261.73     99.63 o 
   5  10   9     3691.13     3584.03    111.88 o 
   6  10   9     4660.15     4666.63    119.82 o 
   7  10   9     1891.61     1648.47     83.66 o 
   8  10   9     1075.23     1138.33     82.47 o 
   9  10   9       43.97       23.64     47.64 o 
  10  10   9       95.58      106.72     54.25 o 
  11  10   9      148.24      243.74     61.80 o 
 -11  11   9       24.19       90.48     56.73 o 
 -10  11   9       69.66      120.12     47.79 o 
  -9  11   9       14.73       42.41     42.32 o 
  -8  11   9        0.98       41.30     41.02 o 
  -7  11   9       70.12       -1.89     41.30 o 
  -6  11   9      115.90       18.68     38.02 o 
  -5  11   9       25.60      -14.97     35.11 o 
  -4  11   9      230.91      256.97     42.35 o 
  -3  11   9       23.55       19.09     26.86 o 
  -2  11   9     1759.70     1716.36     65.36 o 
  -1  11   9      165.47      204.12     31.76 o 
   0  11   9      182.42      188.20     31.37 o 
   1  11   9       24.27       45.53     28.85 o 
   2  11   9       54.00        5.14     28.08 o 
   3  11   9       40.71       28.93     30.48 o 
   4  11   9      413.51      470.44     41.25 o 
   5  11   9      202.96      250.79     44.05 o 
   6  11   9        7.02       -8.51     39.54 o 
   7  11   9      318.47      273.41     48.94 o 
   8  11   9       16.27       30.91     45.54 o 
   9  11   9       74.22      -13.83     46.91 o 
  10  11   9        6.84       -1.00     51.53 o 
  11  11   9       28.33       49.56     57.97 o 
 -11  12   9     1440.81     1488.91     85.04 o 
 -10  12   9     3508.89     3566.72    126.00 o 
  -9  12   9     4452.14     4575.03    173.54 o 
  -8  12   9     2919.15     2912.76     97.87 o 
  -7  12   9      888.96      818.23     59.22 o 
  -6  12   9      598.76      682.47     55.09 o 
  -5  12   9      214.95      213.78     42.85 o 
  -4  12   9     2416.02     2419.45     75.31 o 
  -3  12   9     3386.04     3325.33     78.14 o 
  -2  12   9     2415.71     2440.07     69.32 o 
  -1  12   9     2758.77     2970.87    103.39 o 
   0  12   9     3452.19     3579.08     87.79 o 
   1  12   9     2525.01     2513.23     86.45 o 
   2  12   9      202.21      224.28     38.95 o 
   3  12   9      466.48      591.09     47.29 o 
   4  12   9     3387.00     3116.39     88.50 o 
   5  12   9     4930.40     4665.21    121.11 o 
   6  12   9     4138.37     4005.90    114.83 o 
   7  12   9     3626.30     3470.43    118.46 o 
   8  12   9     1677.21     1888.98     98.28 o 
   9  12   9     1027.13     1158.35     87.63 o 
  10  12   9      201.21      195.19     60.01 o 
 -10  13   9      218.47      242.55     55.62 o 
  -9  13   9      239.20      218.74     59.02 o 
  -8  13   9     3117.71     3203.07    135.94 o 
  -7  13   9     4094.38     3880.50    113.32 o 
  -6  13   9    12465.27    12648.50    224.87 o 
  -5  13   9    15417.06    14998.15    251.59 o 
  -4  13   9    12026.90    11858.53    192.53 o 
  -3  13   9     2222.14     2274.82     72.52 o 
  -2  13   9       22.33      -26.51     28.67 o 
  -1  13   9      612.79      609.81     42.87 o 
   0  13   9     8846.51     9456.59    202.80 o 
   1  13   9    10704.09    11130.87    182.18 o 
   2  13   9    11897.07    11737.73    319.34 o 
   3  13   9    12917.18    13408.30    226.69 o 
   4  13   9     6597.35     5904.47    127.14 o 
   5  13   9     4743.02     4530.93    138.55 o 
   6  13   9       48.63      112.03     45.44 o 
   7  13   9      787.77      729.07     69.95 o 
   8  13   9     1852.59     1781.41     96.80 o 
   9  13   9     3394.62     3399.99    134.83 o 
  10  13   9     3507.02     3412.33    124.37 o 
 -10  14   9     5072.54     4954.18    138.80 o 
  -9  14   9     5741.98     5373.36    139.81 o 
  -8  14   9     4415.97     4462.58    161.66 o 
  -7  14   9     2796.50     2804.44    115.09 o 
  -6  14   9      818.14      998.80     70.46 o 
  -5  14   9     1640.02     1761.98     86.38 o 
  -4  14   9     6024.29     5833.50    156.31 o 
  -3  14   9     5956.98     6165.76    143.87 o 
  -2  14   9     6486.53     6962.75    140.79 o 
  -1  14   9    17376.50    17873.12    293.96 o 
   0  14   9    13714.10    14698.23    212.31 o 
   1  14   9     3142.83     3098.88     88.79 o 
   2  14   9       86.08       47.89     37.33 o 
   3  14   9      291.13      201.83     46.61 o 
   4  14   9     3447.69     3412.32    108.24 o 
   5  14   9     9819.93     9463.25    210.37 o 
   6  14   9    10280.15    10028.14    198.98 o 
   7  14   9     6735.69     6023.74    165.92 o 
   8  14   9     5312.12     5484.00    164.98 o 
   9  14   9     2238.24     2231.11    113.30 o 
  10  14   9        1.70      -48.39     75.94 o 
 -10  15   9      326.89      414.02     67.92 o 
  -9  15   9      496.64      328.50     57.67 o 
  -8  15   9     2225.19     2248.38     92.68 o 
  -7  15   9     1517.72     1468.51     76.02 o 
  -6  15   9     6387.38     6353.39    165.27 o 
  -5  15   9     5153.97     4858.24    141.82 o 
  -4  15   9     4730.15     4700.53    123.62 o 
  -3  15   9     1336.36     1445.73     70.45 o 
  -2  15   9        2.78       -1.93     33.09 o 
  -1  15   9      479.94      453.62     43.04 o 
   0  15   9     6889.38     7171.89    194.32 o 
   1  15   9     6957.12     7462.20    137.04 o 
   2  15   9     4331.41     4001.77    104.48 o 
   3  15   9     5834.29     6252.67    153.09 o 
   4  15   9     4794.71     4593.05    127.99 o 
   5  15   9     2917.45     3359.16    121.98 o 
   6  15   9      346.09      300.25     62.07 o 
   7  15   9      656.26      651.09     72.46 o 
   8  15   9      755.95      698.16     79.41 o 
   9  15   9     2480.39     2469.52    140.52 o 
  -9  16   9       65.66      -29.43     62.03 o 
  -8  16   9        7.53       19.94     47.19 o 
  -7  16   9        2.83       61.00     52.81 o 
  -6  16   9      398.96      405.18     60.63 o 
  -5  16   9       59.51       97.38     50.57 o 
  -4  16   9      547.46      509.62     55.91 o 
  -3  16   9       27.41       34.94     42.56 o 
  -2  16   9      396.07      415.68     47.38 o 
  -1  16   9      413.71      434.84     43.97 o 
   0  16   9      671.96      827.65     50.48 o 
   1  16   9      452.36      494.04     44.35 o 
   2  16   9      671.88      599.14     51.64 o 
   3  16   9      703.39      745.72     62.83 o 
   4  16   9      208.40      190.34     62.14 o 
   5  16   9      132.65      157.38     56.51 o 
   6  16   9       85.08       63.69     91.28 o 
   7  16   9       16.79      -40.55     53.19 o 
   8  16   9      168.02      233.70     80.71 o 
   9  16   9      233.90      206.86     86.98 o 
  -9  17   9        4.03       -4.88     61.58 o 
  -8  17   9      223.57      191.37     65.81 o 
  -7  17   9     1301.35     1422.07     87.13 o 
  -6  17   9     1588.05     1704.31    146.99 o 
  -5  17   9     1258.39     1252.92     82.02 o 
  -4  17   9     2935.47     2965.03    100.96 o 
  -3  17   9     1317.80     1339.90     73.30 o 
  -2  17   9      273.21      409.26     50.59 o 
  -1  17   9     1189.72     1384.98     62.20 o 
   0  17   9       17.31        8.25     35.97 o 
   1  17   9     1474.29     1498.17     73.83 o 
   2  17   9     4122.30     4028.25    119.26 o 
   3  17   9     1716.32     1781.95     83.11 o 
   4  17   9      429.39      535.10     62.23 o 
   5  17   9       36.66       56.27     53.74 o 
   6  17   9      615.30      718.41     84.53 o 
   7  17   9        1.45      -30.73     68.76 o 
   8  17   9      122.03       43.37     77.02 o 
  -8  18   9     2488.88     2404.88    124.70 o 
  -7  18   9     1348.08     1502.07    196.37 o 
  -6  18   9       29.45      -24.99     51.54 o 
  -5  18   9      520.69      473.44     75.30 o 
  -4  18   9     1486.91     1460.90     77.61 o 
  -3  18   9     6418.73     6485.45    207.64 o 
  -2  18   9     7771.73     7733.66    156.63 o 
  -1  18   9     5836.27     6001.70    152.75 o 
   0  18   9     1887.14     1990.20     71.66 o 
   1  18   9     2565.87     2756.30     83.82 o 
   2  18   9      370.47      436.78     58.69 o 
   3  18   9      139.51       99.04     50.96 o 
   4  18   9      735.84      953.49     73.55 o 
   5  18   9     1017.03      954.68     82.48 o 
   6  18   9     4827.61     4826.79    179.53 o 
   7  18   9     5744.64     5749.20    201.91 o 
   8  18   9     2833.21     2959.10    156.00 o 
  -8  19   9     2868.49     2435.43    128.51 o 
  -7  19   9     5064.88     4801.14    236.36 o 
  -6  19   9     5492.99     5068.61    167.98 o 
  -5  19   9     5821.44     5483.40    158.57 o 
  -4  19   9     8356.94     8003.04    226.34 o 
  -3  19   9     2087.18     2115.97     89.91 o 
  -2  19   9       62.78       16.73     42.47 o 
  -1  19   9     2555.46     2796.64     95.66 o 
   0  19   9     2839.04     2726.80    100.78 o 
   1  19   9     8115.46     7604.39    170.65 o 
   2  19   9     9352.99     9325.42    196.19 o 
   3  19   9     6812.54     6608.24    162.45 o 
   4  19   9     3921.88     3843.17    139.07 o 
   5  19   9      385.98      387.88     82.26 o 
   6  19   9      248.61      163.32     80.49 o 
   7  19   9      183.65      142.79     80.81 o 
  -7  20   9     1530.60     1565.15    124.02 o 
  -6  20   9      157.06      147.80     65.29 o 
  -5  20   9      250.71      103.88     62.32 o 
  -4  20   9     2473.46     2582.56    111.98 o 
  -3  20   9     4261.41     4514.99    130.41 o 
  -2  20   9     5003.49     5081.67    137.71 o 
  -1  20   9     4224.71     4398.57    117.42 o 
   0  20   9     2460.44     2484.68     89.37 o 
   1  20   9     1314.49     1430.53     80.63 o 
   2  20   9      219.86      248.07     55.95 o 
   3  20   9     1630.16     1655.01    101.83 o 
   4  20   9     3011.98     3020.65    127.96 o 
   5  20   9     2668.85     2897.33    143.91 o 
   6  20   9     3709.32     3911.79    168.58 o 
  -6  21   9      439.11      381.80     73.68 o 
  -5  21   9      245.53      166.35     69.66 o 
  -4  21   9       58.63       13.48     58.45 o 
  -3  21   9      146.50      175.03     54.73 o 
  -2  21   9        2.03       -9.67     48.53 o 
  -1  21   9      174.42      170.01     49.86 o 
   0  21   9      400.05      453.91     60.42 o 
   1  21   9     1145.76     1147.55     76.94 o 
   2  21   9      757.57      716.25     78.45 o 
   3  21   9      306.97      216.55     70.01 o 
   4  21   9      490.37      502.83     77.21 o 
   5  21   9      297.33      321.47     84.77 o 
   6  21   9        4.63      -75.39     75.39 o 
  -5  22   9       33.35       59.02     66.13 o 
  -4  22   9        1.21      -40.56     58.85 o 
  -3  22   9        4.50      -11.99     53.54 o 
  -2  22   9      187.68      152.14     54.03 o 
  -1  22   9       61.23       47.70     47.79 o 
   0  22   9       13.47      -18.91     52.26 o 
   1  22   9      103.24       96.49     72.43 o 
   2  22   9       10.21       -3.17     60.42 o 
   3  22   9       46.72       34.38     66.48 o 
   4  22   9        3.31      -59.83     64.75 o 
   5  22   9       25.58      -10.72     87.83 o 
  -4  23   9     1686.00     1677.39    108.38 o 
  -3  23   9      348.90      262.57     76.21 o 
  -2  23   9       17.55      107.81     58.67 o 
  -1  23   9      393.67      309.69     67.89 o 
   0  23   9      478.97      335.74     79.31 o 
   1  23   9     1149.22     1152.89    100.96 o 
   2  23   9     2322.89     2351.10    117.61 o 
   3  23   9     2154.34     2195.38    117.76 o 
  -1  24   9     3448.63     3524.58    149.84 o 
   0  24   9     2382.95     2223.47    127.47 o 
   1  24   9     1453.10     1494.24    129.50 o 
 -12   0  10     2332.44     2461.43    169.40 o 
 -11   0  10     6193.32     5855.98    425.12 o 
 -10   0  10     5127.16     5046.37    211.09 o 
  -9   0  10     5858.06     5694.56    182.15 o 
  -8   0  10     6780.34     6538.37    222.50 o 
  -7   0  10      132.19       46.44     39.74 o 
  -6   0  10       87.76      133.46     41.33 o 
  -5   0  10     1958.68     1916.57     78.53 o 
  -4   0  10    13648.61    13761.67    263.27 o 
  -3   0  10    33650.00    34496.58    678.27 o 
  -2   0  10    33213.43    34737.02    575.43 o 
  -1   0  10     7926.56     7449.72    170.78 o 
   0   0  10     7923.04     8436.73    152.07 o 
   1   0  10     8731.48     8461.28    153.05 o 
   2   0  10     6002.72     6068.21    162.83 o 
   3   0  10    27268.78    28832.30    491.71 o 
   4   0  10    46468.79    47688.25    784.17 o 
   5   0  10    29379.39    30551.87    722.50 o 
   6   0  10    19253.04    19859.04    375.15 o 
   7   0  10     7411.90     7026.24    183.84 o 
   8   0  10      185.13      442.54     84.07 o 
   9   0  10       39.05       41.91     63.13 o 
  10   0  10       89.81      136.43     82.27 o 
  11   0  10     2088.89     1919.60    156.81 o 
  12   0  10     6103.78     6458.07    291.03 o 
 -12   1  10      723.12      792.61     81.03 o 
 -11   1  10       76.08       89.19     53.14 o 
 -10   1  10      136.23      160.61     47.18 o 
  -9   1  10     1190.68     1083.18     59.42 o 
  -8   1  10    10112.22     9928.38    170.66 o 
  -7   1  10    11747.75    11736.00    170.58 o 
  -6   1  10    14198.51    13973.36    192.27 o 
  -5   1  10     5782.70     5649.00    116.38 o 
  -4   1  10     5677.15     5310.42     94.35 o 
  -3   1  10     1614.17     1451.11     46.50 o 
  -2   1  10     4872.63     4486.74     82.50 o 
  -1   1  10     6142.66     6193.70     85.67 o 
   0   1  10    13178.49    13302.15    154.03 o 
   1   1  10    22547.66    22954.54    246.73 o 
   2   1  10    14058.67    13799.75    183.96 o 
   3   1  10    13906.57    13871.50    187.48 o 
   4   1  10      249.88      411.47     34.37 o 
   5   1  10     3831.06     3955.50     85.93 o 
   6   1  10       40.78       40.49     30.88 o 
   7   1  10     8396.94     8421.81    145.07 o 
   8   1  10     9391.39     9313.88    172.16 o 
   9   1  10     7422.76     7565.64    183.68 o 
  10   1  10     2334.56     2210.41    110.44 o 
  11   1  10     2853.00     3026.21    161.15 o 
  12   1  10      622.56      795.05     94.19 o 
 -12   2  10     1065.95     1140.51     90.40 o 
 -11   2  10      797.42      821.87     67.82 o 
 -10   2  10      885.25      841.96     65.82 o 
  -9   2  10      776.86      747.97     53.34 o 
  -8   2  10     1742.04     1928.35     68.44 o 
  -7   2  10     1165.19     1183.57     61.95 o 
  -6   2  10      338.57      320.38     32.48 o 
  -5   2  10       93.91       78.12     26.43 o 
  -4   2  10     3320.86     3218.51     70.60 o 
  -3   2  10     2727.40     2437.26     60.34 o 
  -2   2  10     6734.12     6701.56     98.11 o 
  -1   2  10      389.08      462.26     24.07 o 
   0   2  10      452.34      426.47     24.11 o 
   1   2  10       25.45       29.85     18.06 o 
   2   2  10      790.00      751.39     40.26 o 
   3   2  10     4630.38     4417.15     85.24 o 
   4   2  10     8818.13     8584.71    134.11 o 
   5   2  10     4011.01     4318.45     89.86 o 
   6   2  10     4485.95     4239.41    117.83 o 
   7   2  10     3666.94     3443.25     94.46 o 
   8   2  10      668.80      806.87     65.17 o 
   9   2  10        7.17       -7.22     43.18 o 
  10   2  10       31.29      -19.53     52.37 o 
  11   2  10      498.27      653.23    124.29 o 
  12   2  10     1140.76     1263.07    107.49 o 
 -12   3  10      159.76      377.38     69.66 o 
 -11   3  10       47.85       69.77     49.79 o 
 -10   3  10      130.43      115.56     40.64 o 
  -9   3  10       97.83      119.99     39.15 o 
  -8   3  10      129.14       88.12     36.16 o 
  -7   3  10      159.73      135.97     31.88 o 
  -6   3  10     1182.84     1262.37     47.21 o 
  -5   3  10     1226.06     1157.75     44.31 o 
  -4   3  10      331.21      440.89     32.12 o 
  -3   3  10     3602.70     3325.64     75.32 o 
  -2   3  10     3140.29     3039.21     60.57 o 
  -1   3  10      424.62      426.76     23.90 o 
   0   3  10      151.95      190.62     30.83 o 
   1   3  10      908.36      985.84     40.23 o 
   2   3  10      115.84      109.46     23.73 o 
   3   3  10       32.31       26.42     24.46 o 
   4   3  10      936.99      899.18     57.02 o 
   5   3  10      543.02      423.09     36.51 o 
   6   3  10      208.30      227.35     38.22 o 
   7   3  10      200.15      158.85     40.25 o 
   8   3  10      785.52      880.87     60.88 o 
   9   3  10      113.24      122.02     47.20 o 
  10   3  10      256.12      254.51     56.96 o 
  11   3  10      106.50       23.91     58.67 o 
  12   3  10       34.16      -43.55     69.15 o 
 -12   4  10      920.45     1002.67    106.27 o 
 -11   4  10     3338.58     3342.62    117.43 o 
 -10   4  10     2732.01     2797.74     93.24 o 
  -9   4  10     4702.67     4852.87    118.20 o 
  -8   4  10     1091.00     1003.45     56.24 o 
  -7   4  10     1661.08     1516.86     57.16 o 
  -6   4  10      157.03       86.36     32.37 o 
  -5   4  10      794.72      926.07     41.59 o 
  -4   4  10     5541.47     5565.18     97.68 o 
  -3   4  10    25449.10    25418.84    310.32 o 
  -2   4  10    12484.34    13325.51    167.00 o 
  -1   4  10    19429.77    19662.96    217.83 o 
   0   4  10     2960.98     2928.63     60.02 o 
   1   4  10        4.59        1.41     18.72 o 
   2   4  10      114.26      120.00     23.99 o 
   3   4  10     4163.52     4244.75     83.11 o 
   4   4  10    15579.39    15312.25    259.39 o 
   5   4  10    12231.41    11883.87    189.58 o 
   6   4  10     6044.21     6120.83    125.55 o 
   7   4  10     1037.94     1027.71     63.28 o 
   8   4  10      714.99      822.98     62.75 o 
   9   4  10       19.35       20.16     45.72 o 
  10   4  10     1360.13     1302.01     78.27 o 
  11   4  10     1534.76     1484.09     93.19 o 
 -12   5  10     1526.91     1568.02     94.17 o 
 -11   5  10      613.31      778.32     72.34 o 
 -10   5  10      900.74      939.31     61.64 o 
  -9   5  10     2522.57     2303.41     81.85 o 
  -8   5  10    10413.14    10326.28    209.28 o 
  -7   5  10    16409.11    16448.15    261.40 o 
  -6   5  10     9661.16     9731.57    158.27 o 
  -5   5  10     4067.52     4165.76    100.26 o 
  -4   5  10     4292.20     4115.34     88.49 o 
  -3   5  10       21.69       81.06     26.35 o 
  -2   5  10      518.50      623.67     31.63 o 
  -1   5  10    16816.87    17084.01    194.55 o 
   0   5  10    14259.39    14449.65    168.29 o 
   1   5  10    20070.84    21167.46    232.68 o 
   2   5  10    19619.37    18547.70    222.18 o 
   3   5  10     9146.39     9236.96    151.78 o 
   4   5  10     5252.27     5121.80    145.66 o 
   5   5  10       32.07       75.26     33.28 o 
   6   5  10     1700.86     1797.44     68.09 o 
   7   5  10     5672.80     5110.76    145.00 o 
   8   5  10    10816.33    11233.36    212.69 o 
   9   5  10     9378.38     8796.95    186.28 o 
  10   5  10     7631.68     7586.36    181.02 o 
  11   5  10     3114.89     3274.54    130.19 o 
 -12   6  10     5586.12     6039.56    171.96 o 
 -11   6  10     5843.07     5458.24    161.40 o 
 -10   6  10     6224.83     5978.48    141.12 o 
  -9   6  10     6461.43     6304.18    235.76 o 
  -8   6  10     1614.25     1628.85     73.06 o 
  -7   6  10      285.80      313.53     50.30 o 
  -6   6  10      517.10      556.47     40.69 o 
  -5   6  10     3607.90     3644.02     84.14 o 
  -4   6  10     8046.29     7915.02    134.17 o 
  -3   6  10    25194.07    25733.03    336.46 o 
  -2   6  10    27150.10    27182.60    327.50 o 
  -1   6  10    12153.24    12682.11    152.93 o 
   0   6  10     4893.86     4708.41     75.60 o 
   1   6  10       91.22      163.12     22.41 o 
   2   6  10       63.39       67.62     27.91 o 
   3   6  10     7207.20     6872.71    136.37 o 
   4   6  10    15225.02    14517.83    243.19 o 
   5   6  10    12655.16    12473.91    198.56 o 
   6   6  10    18165.40    18793.84    277.04 o 
   7   6  10     7172.31     6965.65    153.24 o 
   8   6  10     3261.36     3151.63    103.00 o 
   9   6  10        0.17       17.75     46.25 o 
  10   6  10     1327.60     1450.62     97.51 o 
  11   6  10     3226.39     3021.75    140.82 o 
 -12   7  10      156.41      187.02     65.03 o 
 -11   7  10      267.63      334.51     55.29 o 
 -10   7  10       12.66       72.79     52.93 o 
  -9   7  10     1613.11     1647.98     74.66 o 
  -8   7  10     3472.55     3288.44     99.00 o 
  -7   7  10     7126.36     7352.23    212.92 o 
  -6   7  10     3763.43     3699.86     97.39 o 
  -5   7  10     6946.09     6813.95    123.95 o 
  -4   7  10     2117.11     2074.29     75.01 o 
  -3   7  10     4056.65     3799.29    108.81 o 
  -2   7  10     1144.24     1139.02     42.30 o 
  -1   7  10     7032.41     7212.38    101.68 o 
   0   7  10     4546.98     4800.29    103.19 o 
   1   7  10    15609.94    15952.37    198.48 o 
   2   7  10    16576.40    16402.78    219.92 o 
   3   7  10     4386.63     4233.55     95.45 o 
   4   7  10     1796.44     1752.84     61.78 o 
   5   7  10        6.93      -28.03     31.79 o 
   6   7  10     1587.86     1608.29     66.73 o 
   7   7  10     3044.16     3028.26     98.16 o 
   8   7  10     4416.05     4411.27    131.30 o 
   9   7  10     2854.14     2487.43     97.39 o 
  10   7  10     1977.65     1659.72     89.54 o 
  11   7  10      838.24      928.76     80.50 o 
 -11   8  10      157.89       90.95     48.50 o 
 -10   8  10        7.27       50.86     45.05 o 
  -9   8  10       33.79       33.11     38.52 o 
  -8   8  10      361.73      297.51     59.07 o 
  -7   8  10       45.32       27.50     34.96 o 
  -6   8  10       17.90       38.25     35.52 o 
  -5   8  10     1261.75     1193.49     51.62 o 
  -4   8  10      132.21      203.74     32.47 o 
  -3   8  10      538.25      541.88     39.36 o 
  -2   8  10      108.75      108.75     26.65 o 
  -1   8  10     1282.76     1247.43     41.26 o 
   0   8  10     3249.69     2869.01     65.78 o 
   1   8  10      247.93      284.36     29.28 o 
   2   8  10      796.64      855.07     52.46 o 
   3   8  10      516.95      485.63     41.00 o 
   4   8  10      217.75      213.31     37.52 o 
   5   8  10      420.39      427.20     43.01 o 
   6   8  10      546.11      525.26     52.22 o 
   7   8  10       43.19       18.78     41.29 o 
   8   8  10       40.51       84.83     45.55 o 
   9   8  10       24.25      -45.33     45.33 o 
  10   8  10       51.64       50.89     53.99 o 
  11   8  10       67.13      188.24     62.19 o 
 -11   9  10      287.40      327.92     64.17 o 
 -10   9  10      103.36      154.11     47.12 o 
  -9   9  10     1676.12     1663.73     77.40 o 
  -8   9  10     2060.14     2141.04     82.16 o 
  -7   9  10      888.94      888.99     57.15 o 
  -6   9  10     7722.54     7569.75    152.17 o 
  -5   9  10      995.88      984.85     55.22 o 
  -4   9  10     1998.07     2096.42     68.80 o 
  -3   9  10       32.53       23.54     30.22 o 
  -2   9  10      614.86      580.08     36.43 o 
  -1   9  10     3824.46     3990.14    103.39 o 
   0   9  10     6642.60     6751.07    114.79 o 
   1   9  10     2432.69     2463.45     61.61 o 
   2   9  10     1825.71     1811.91     58.11 o 
   3   9  10     2117.74     2290.86     67.27 o 
   4   9  10     2863.69     2495.83     90.54 o 
   5   9  10        2.30        0.54     34.70 o 
   6   9  10      917.16      848.47     59.05 o 
   7   9  10      261.16      158.48     47.32 o 
   8   9  10      623.25      571.01     58.54 o 
   9   9  10     2801.35     2668.33    102.34 o 
  10   9  10     1885.89     2066.09     97.75 o 
  11   9  10      258.75      174.72     63.87 o 
 -11  10  10     3599.11     3473.62    116.48 o 
 -10  10  10     5947.71     6183.01    151.90 o 
  -9  10  10     3030.86     2878.97    101.60 o 
  -8  10  10      666.79      637.27     55.91 o 
  -7  10  10      302.44      356.47     47.82 o 
  -6  10  10     1185.45     1199.09     71.17 o 
  -5  10  10     6477.31     6388.60    139.61 o 
  -4  10  10    11260.13    11948.03    188.64 o 
  -3  10  10     6292.68     6413.11    144.73 o 
  -2  10  10    15484.22    15875.37    212.78 o 
  -1  10  10    15314.29    15801.21    215.10 o 
   0  10  10     2332.24     2434.57     76.53 o 
   1  10  10     1242.58     1240.91     48.95 o 
   2  10  10     2084.39     2124.54     64.38 o 
   3  10  10     3096.04     3056.90     80.25 o 
   4  10  10     8931.42     8682.14    169.64 o 
   5  10  10    18784.07    18637.15    330.96 o 
   6  10  10     7204.40     6731.32    150.71 o 
   7  10  10     4614.83     4412.02    121.38 o 
   8  10  10     1144.03     1294.36     76.44 o 
   9  10  10       78.73       65.54     49.46 o 
  10  10  10      369.90      316.94     63.44 o 
 -11  11  10       83.26       31.66     50.77 o 
 -10  11  10      162.69      174.47     49.61 o 
  -9  11  10     3953.97     3964.01    116.95 o 
  -8  11  10     4964.09     4848.79    125.05 o 
  -7  11  10     8903.64     8629.86    173.29 o 
  -6  11  10    16795.31    17029.46    277.34 o 
  -5  11  10    17198.35    16583.26    267.82 o 
  -4  11  10     6972.80     7400.19    136.21 o 
  -3  11  10      353.10      309.54     34.96 o 
  -2  11  10      822.09      855.90     48.40 o 
  -1  11  10     6419.46     6578.87    124.27 o 
   0  11  10    26351.90    27975.01    589.32 o 
   1  11  10    18769.14    18153.47    248.56 o 
   2  11  10    15053.84    15310.92    233.34 o 
   3  11  10    14735.27    14818.10    226.63 o 
   4  11  10     4977.14     4937.09    112.98 o 
   5  11  10        7.98       63.02     43.27 o 
   6  11  10     2511.21     2355.39     90.45 o 
   7  11  10     2910.99     2860.68    117.67 o 
   8  11  10     4489.67     4316.43    127.38 o 
   9  11  10     6925.94     7072.47    173.52 o 
  10  11  10     4193.37     3977.16    132.00 o 
 -10  12  10     4147.30     3873.14    121.55 o 
  -9  12  10     1592.98     1637.17     80.64 o 
  -8  12  10     1430.04     1350.65     72.82 o 
  -7  12  10      390.15      455.10     51.80 o 
  -6  12  10      578.20      705.35     56.01 o 
  -5  12  10     4819.85     4756.45    119.31 o 
  -4  12  10    12462.35    12492.53    217.15 o 
  -3  12  10     5983.99     6280.65    123.97 o 
  -2  12  10     6587.48     6795.80    130.38 o 
  -1  12  10    12113.72    13111.30    222.94 o 
   0  12  10     2808.30     2865.44    150.94 o 
   1  12  10        6.81       47.53     30.66 o 
   2  12  10     2215.28     2166.34    113.37 o 
   3  12  10     4452.26     4284.65    107.27 o 
   4  12  10     9604.10     9126.00    210.22 o 
   5  12  10    17185.85    17378.60    353.81 o 
   6  12  10     3143.82     2815.40    108.49 o 
   7  12  10     2675.48     2780.98    100.38 o 
   8  12  10      880.14      846.07     71.86 o 
   9  12  10        4.09       57.14     53.80 o 
  10  12  10      805.06      867.61     76.64 o 
 -10  13  10       41.86       24.76     54.92 o 
  -9  13  10      430.14      464.62     56.55 o 
  -8  13  10      149.99      158.67     47.12 o 
  -7  13  10      677.94      614.73     57.41 o 
  -6  13  10     1731.72     1921.66     94.12 o 
  -5  13  10      445.07      444.63     48.93 o 
  -4  13  10       34.18       77.64     46.65 o 
  -3  13  10       72.78        0.54     33.42 o 
  -2  13  10       15.03       76.90     35.68 o 
  -1  13  10      118.82      133.67     34.28 o 
   0  13  10     3499.19     3828.88    122.75 o 
   1  13  10     1076.68      992.86     55.19 o 
   2  13  10     1230.11     1406.09     64.27 o 
   3  13  10     1291.90     1210.40     63.22 o 
   4  13  10      343.30      450.72     59.46 o 
   5  13  10       20.13        1.35     40.82 o 
   6  13  10      142.72       99.63     45.21 o 
   7  13  10      371.51      335.95     58.98 o 
   8  13  10      489.39      503.57     62.89 o 
   9  13  10     1449.05     1394.05     86.69 o 
  10  13  10      898.60      941.99     83.27 o 
 -10  14  10      143.60      125.76     55.25 o 
  -9  14  10      498.63      480.80     60.41 o 
  -8  14  10      555.00      620.35     67.67 o 
  -7  14  10       68.44       22.39     41.73 o 
  -6  14  10      153.07       85.94     45.62 o 
  -5  14  10      448.16      395.79     57.30 o 
  -4  14  10      521.05      488.01     59.09 o 
  -3  14  10     2579.37     2612.28     89.90 o 
  -2  14  10     1515.66     1382.18     61.35 o 
  -1  14  10      660.26      771.09     52.52 o 
   0  14  10     2838.00     2923.34     83.46 o 
   1  14  10      717.62      637.54     51.07 o 
   2  14  10      326.26      295.13     45.22 o 
   3  14  10      225.30      312.66     46.92 o 
   4  14  10      276.75      268.39     55.49 o 
   5  14  10      165.22       59.49     48.98 o 
   6  14  10      778.39      824.11     73.53 o 
   7  14  10      140.71      162.66     50.84 o 
   8  14  10        7.62       -2.55     49.78 o 
   9  14  10        7.32       -9.75     55.87 o 
  -9  15  10      671.72      598.07     65.04 o 
  -8  15  10     1971.13     1864.45     86.11 o 
  -7  15  10     5393.73     5568.82    198.19 o 
  -6  15  10     2163.95     1945.78    114.00 o 
  -5  15  10     4893.46     4652.26    137.54 o 
  -4  15  10     1867.44     1801.41     89.11 o 
  -3  15  10      360.00      421.82     53.62 o 
  -2  15  10      788.18      894.25     55.97 o 
  -1  15  10     4691.36     5006.57    110.06 o 
   0  15  10     5194.32     5326.60    122.73 o 
   1  15  10     6746.90     7214.50    186.36 o 
   2  15  10     8706.57     8833.20    166.32 o 
   3  15  10     4846.56     4690.44    128.86 o 
   4  15  10      767.88      875.81     72.50 o 
   5  15  10        3.43       14.64     52.58 o 
   6  15  10      362.34      487.87     66.25 o 
   7  15  10     1609.83     1728.91     98.25 o 
   8  15  10     2632.84     2517.61    105.58 o 
   9  15  10     1522.98     1331.90    101.60 o 
  -9  16  10     2866.85     2598.99    138.61 o 
  -8  16  10     1081.73     1130.09     82.32 o 
  -7  16  10      130.52      121.63     56.39 o 
  -6  16  10      410.05      560.00     66.24 o 
  -5  16  10     3812.97     3441.86    122.39 o 
  -4  16  10     7131.21     6576.98    169.96 o 
  -3  16  10    14337.53    14564.74    253.16 o 
  -2  16  10    15498.84    15705.03    267.78 o 
  -1  16  10     7207.78     7839.26    198.47 o 
   0  16  10     3706.28     3619.68    106.14 o 
   1  16  10        4.63       45.49     41.85 o 
   2  16  10      720.99      693.73     56.17 o 
   3  16  10     4864.79     4755.73    132.41 o 
   4  16  10     5891.72     5753.29    162.07 o 
   5  16  10     6668.44     6766.16    179.36 o 
   6  16  10     6039.40     5983.12    170.91 o 
   7  16  10     3137.15     3012.36    134.13 o 
   8  16  10      789.30      631.36     98.18 o 
  -8  17  10     3415.60     3226.94    125.91 o 
  -7  17  10     5386.49     4851.51    149.69 o 
  -6  17  10     4140.60     4012.64    160.85 o 
  -5  17  10     4375.33     4298.58    137.43 o 
  -4  17  10      925.32      929.22     81.51 o 
  -3  17  10        5.85       11.70     42.48 o 
  -2  17  10      485.37      491.73     57.20 o 
  -1  17  10     3200.36     3354.67     90.98 o 
   0  17  10     8859.47     9510.39    204.00 o 
   1  17  10     9379.63     9473.70    176.88 o 
   2  17  10     8305.36     9120.53    240.23 o 
   3  17  10     3308.68     3165.24    109.34 o 
   4  17  10     2485.04     2633.34    112.65 o 
   5  17  10       42.78      -49.97     55.21 o 
   6  17  10      995.78      865.71     83.54 o 
   7  17  10     1998.95     1799.81    120.13 o 
   8  17  10     4926.87     5229.10    201.72 o 
  -8  18  10      139.98      238.48     73.73 o 
  -7  18  10       13.85      -46.29     56.52 o 
  -6  18  10       50.53      151.76     59.46 o 
  -5  18  10     1123.98     1040.70     79.50 o 
  -4  18  10     2325.00     2161.18    115.45 o 
  -3  18  10     2535.22     2741.80     99.40 o 
  -2  18  10     1993.02     1770.68     82.25 o 
  -1  18  10     2149.16     2248.88     82.75 o 
   0  18  10      485.50      528.90     48.59 o 
   1  18  10       28.13        1.35     43.13 o 
   2  18  10      148.99      159.45     52.78 o 
   3  18  10      619.19      691.87     65.28 o 
   4  18  10     1611.23     1883.09    128.71 o 
   5  18  10     1221.11     1281.07     87.89 o 
   6  18  10      983.96     1164.04    104.67 o 
   7  18  10      295.16      305.43     83.51 o 
  -7  19  10        9.57       33.88     62.97 o 
  -6  19  10       50.44       54.92     56.98 o 
  -5  19  10        1.43      -16.63     51.52 o 
  -4  19  10       73.16       68.37     54.67 o 
  -3  19  10      632.42      758.57     64.40 o 
  -2  19  10       81.67      152.63     49.88 o 
  -1  19  10        1.03       14.75     42.97 o 
   0  19  10       22.75       46.66     41.28 o 
   1  19  10        0.43       30.45     47.97 o 
   2  19  10       21.16      -35.34     49.48 o 
   3  19  10      201.57      156.89     53.90 o 
   4  19  10       13.55       14.62     53.45 o 
   5  19  10      202.60      110.54     71.13 o 
   6  19  10      219.97      270.63     84.15 o 
  -6  20  10      109.46       67.39     64.37 o 
  -5  20  10      100.18      143.31     60.12 o 
  -4  20  10     1249.97     1313.83    107.15 o 
  -3  20  10     2693.61     2689.37    102.49 o 
  -2  20  10     3278.59     3455.12    114.37 o 
  -1  20  10      628.82      515.61     59.86 o 
   0  20  10      478.85      590.81     72.53 o 
   1  20  10      111.65       99.00     53.92 o 
   2  20  10       87.53      114.47     52.82 o 
   3  20  10     1392.61     1297.92     83.06 o 
   4  20  10      942.94     1123.12    122.34 o 
   5  20  10      944.10      965.46    159.05 o 
   6  20  10     1834.54     2088.94    133.36 o 
  -5  21  10     2624.20     2586.08    124.73 o 
  -4  21  10     1770.36     1466.54     93.07 o 
  -3  21  10      479.12      606.07     64.26 o 
  -2  21  10      974.45     1128.59     74.37 o 
  -1  21  10     1262.54     1361.87     97.65 o 
   0  21  10     3424.40     3663.11    188.51 o 
   1  21  10     4937.89     4970.72    140.03 o 
   2  21  10     4862.91     4891.78    163.55 o 
   3  21  10     3025.93     3206.99    132.07 o 
   4  21  10      755.44      772.40     87.37 o 
   5  21  10      195.72      134.54     81.05 o 
  -4  22  10     3512.41     3354.55    139.16 o 
  -3  22  10     6283.23     6115.61    174.17 o 
  -2  22  10     4965.49     4988.10    138.11 o 
  -1  22  10     2279.67     2136.26     99.31 o 
   0  22  10     1118.86     1047.39     92.25 o 
   1  22  10      431.25      561.77     90.53 o 
   2  22  10      465.66      572.72     77.77 o 
   3  22  10     3825.80     3833.46    145.00 o 
  -2  23  10      447.29      592.84     67.20 o 
  -1  23  10     1125.80     1356.99     89.39 o 
   0  23  10     1701.17     1579.26    140.29 o 
   1  23  10     3371.97     3685.98    265.01 o 
   2  23  10     2751.46     2724.08    123.03 o 
 -12   1  11      398.30      446.58     75.05 o 
 -11   1  11      114.40      150.00     58.15 o 
 -10   1  11      649.42      651.14     67.43 o 
  -9   1  11     2702.69     2791.71     88.96 o 
  -8   1  11     3521.93     3532.93     82.41 o 
  -7   1  11     5834.17     5330.51    101.05 o 
  -6   1  11     4330.14     3901.85     96.30 o 
  -5   1  11     3331.12     3056.96     72.82 o 
  -4   1  11      162.33      185.60     29.11 o 
  -3   1  11     2852.04     2901.21     69.42 o 
  -2   1  11     5904.35     6176.33    104.19 o 
  -1   1  11     6522.70     6433.13     91.20 o 
   0   1  11     9548.98    10240.98    128.18 o 
   1   1  11     6767.87     6905.76    138.80 o 
   2   1  11     3983.94     4172.04     82.83 o 
   3   1  11      595.05      506.40     38.30 o 
   4   1  11        1.21      -26.65     26.65 o 
   5   1  11      463.87      591.02     55.55 o 
   6   1  11     2248.54     2030.44     66.52 o 
   7   1  11     3269.78     3413.92     95.80 o 
   8   1  11     3622.69     3493.06    119.41 o 
   9   1  11     2000.60     1898.09     92.80 o 
  10   1  11      719.58      786.07     80.77 o 
  11   1  11      330.40      453.62     77.23 o 
 -12   2  11     3239.05     3342.24    159.90 o 
 -11   2  11     3142.99     3120.25    131.96 o 
 -10   2  11     3654.55     3486.76    115.75 o 
  -9   2  11     2014.99     2109.06     84.68 o 
  -8   2  11      584.89      645.10     49.10 o 
  -7   2  11     1406.59     1323.22     73.48 o 
  -6   2  11     6256.84     6124.32    109.24 o 
  -5   2  11    11442.39    11128.25    167.47 o 
  -4   2  11    11594.47    11304.90    162.10 o 
  -3   2  11    17168.83    17478.89    228.30 o 
  -2   2  11    12205.87    12160.54    169.72 o 
  -1   2  11     3955.52     3888.39     66.63 o 
   0   2  11      514.47      509.65     27.56 o 
   1   2  11     1184.75     1073.40     39.33 o 
   2   2  11     6426.18     6016.77    102.47 o 
   3   2  11    15364.29    15182.66    204.80 o 
   4   2  11     9135.58     8623.12    145.65 o 
   5   2  11    16311.58    17061.01    232.41 o 
   6   2  11     7246.30     7063.86    137.87 o 
   7   2  11     1279.41     1415.18     65.79 o 
   8   2  11      149.53      214.05     45.81 o 
   9   2  11      541.52      434.10     61.30 o 
  10   2  11     1252.26     1241.00     92.36 o 
  11   2  11     4112.21     3956.11    154.13 o 
 -12   3  11      260.72      414.50     89.50 o 
 -11   3  11      460.15      509.73     63.94 o 
 -10   3  11     2382.28     2416.54     87.97 o 
  -9   3  11     7195.60     6795.19    145.74 o 
  -8   3  11    12186.95    12185.45    210.43 o 
  -7   3  11    14869.38    13956.29    210.77 o 
  -6   3  11     6131.94     6197.99    183.24 o 
  -5   3  11     2342.14     2230.24     61.95 o 
  -4   3  11     1168.97     1104.76     45.19 o 
  -3   3  11     2416.74     2596.70     66.02 o 
  -2   3  11    17145.63    17793.65    231.54 o 
  -1   3  11    10666.53    10843.09    135.06 o 
   0   3  11    23623.76    24478.03    265.87 o 
   1   3  11    19818.11    19873.70    236.76 o 
   2   3  11    15547.70    16531.57    217.58 o 
   3   3  11     1971.45     1950.07     63.09 o 
   4   3  11       48.56       94.35     29.79 o 
   5   3  11      430.88      612.82     45.90 o 
   6   3  11     6343.32     6138.82    127.79 o 
   7   3  11    10864.97    10479.07    184.02 o 
   8   3  11    12682.21    12386.48    227.69 o 
   9   3  11     6259.02     5981.72    148.66 o 
  10   3  11     3461.97     3306.84    127.13 o 
  11   3  11     1066.93     1241.68    159.49 o 
 -12   4  11     3772.84     3956.74    140.44 o 
 -11   4  11     2501.34     2651.15    107.67 o 
 -10   4  11     2584.37     2376.67     87.89 o 
  -9   4  11     3279.09     3315.18     99.08 o 
  -8   4  11       20.49       20.11     36.23 o 
  -7   4  11     2586.25     2538.35     74.91 o 
  -6   4  11     3321.62     3352.70     83.52 o 
  -5   4  11     3593.18     3901.79     87.78 o 
  -4   4  11    12898.50    12259.14    187.52 o 
  -3   4  11    18905.61    18959.59    306.96 o 
  -2   4  11     6424.44     6478.75    108.61 o 
  -1   4  11     3142.52     3121.16     64.26 o 
   0   4  11        4.44       23.19     20.67 o 
   1   4  11     1491.22     1508.58     45.02 o 
   2   4  11     5223.66     4982.38    169.51 o 
   3   4  11     8338.12     8308.88    139.03 o 
   4   4  11     5730.12     5691.04    130.84 o 
   5   4  11     5903.29     5892.57    120.92 o 
   6   4  11     5835.56     5441.99    118.68 o 
   7   4  11     1965.78     1876.83     73.86 o 
   8   4  11      115.99      148.59     47.28 o 
   9   4  11     1564.90     1462.54     79.17 o 
  10   4  11     2008.13     1753.16     89.65 o 
  11   4  11     3846.41     4123.44    161.82 o 
 -11   5  11      209.59      150.05     56.56 o 
 -10   5  11       17.14       21.12     43.26 o 
  -9   5  11      121.34       87.05     39.96 o 
  -8   5  11     1709.65     1730.85     70.94 o 
  -7   5  11       24.47       26.30     34.88 o 
  -6   5  11       17.43       38.71     29.42 o 
  -5   5  11      594.22      640.17     40.82 o 
  -4   5  11     1558.57     1547.09     55.65 o 
  -3   5  11        6.29       -0.16     25.02 o 
  -2   5  11      990.94     1057.26     43.81 o 
  -1   5  11      806.48      915.39     36.72 o 
   0   5  11     1378.46     1377.85     43.40 o 
   1   5  11     1376.69     1610.67     47.92 o 
   2   5  11     4666.19     4149.55     82.69 o 
   3   5  11       10.10       23.81     29.29 o 
   4   5  11      143.82      114.68     33.42 o 
   5   5  11      629.66      669.61     47.48 o 
   6   5  11     1093.85     1167.96     62.68 o 
   7   5  11     1071.92     1064.62     91.02 o 
   8   5  11      660.97      684.83     71.97 o 
   9   5  11      104.45       74.85     49.95 o 
  10   5  11      521.96      466.45     63.63 o 
  11   5  11      332.59      314.65     70.39 o 
 -11   6  11      784.43      759.09     64.89 o 
 -10   6  11     1535.23     1511.70     75.56 o 
  -9   6  11       13.68       33.11     37.66 o 
  -8   6  11      161.67      194.19     46.31 o 
  -7   6  11        4.74       25.48     34.89 o 
  -6   6  11      245.18      309.34     38.16 o 
  -5   6  11      219.11      279.92     34.60 o 
  -4   6  11      442.84      446.58     37.41 o 
  -3   6  11     1181.50     1209.36     49.77 o 
  -2   6  11     5063.13     4921.15    118.01 o 
  -1   6  11     1161.52     1137.68     40.84 o 
   0   6  11        4.43       17.61     21.11 o 
   1   6  11     4428.32     4435.43     81.31 o 
   2   6  11       60.94       58.51     30.61 o 
   3   6  11       69.93       95.28     32.72 o 
   4   6  11     4107.56     3694.42    109.75 o 
   5   6  11     2065.17     2000.14     70.14 o 
   6   6  11       57.53       67.68     38.82 o 
   7   6  11       44.82       53.82     42.57 o 
   8   6  11      198.49      163.34     48.78 o 
   9   6  11      154.08       18.74     48.52 o 
  10   6  11     1127.96     1098.20     79.85 o 
  11   6  11      186.56      112.01     64.10 o 
 -11   7  11       39.36       92.07     50.10 o 
 -10   7  11     2278.62     2245.62     88.67 o 
  -9   7  11     4657.55     4643.43    134.96 o 
  -8   7  11     4981.06     4891.49    145.53 o 
  -7   7  11    10394.64    10224.76    187.41 o 
  -6   7  11     5957.13     5569.66    124.31 o 
  -5   7  11     2178.94     2276.81     70.05 o 
  -4   7  11      551.99      553.76     40.73 o 
  -3   7  11      242.28      213.41     32.57 o 
  -2   7  11     2097.40     2148.44     64.79 o 
  -1   7  11    10668.37    10777.14    154.88 o 
   0   7  11    12094.61    12672.88    157.25 o 
   1   7  11     9026.05     8522.30    135.66 o 
   2   7  11     4660.28     4672.97    109.07 o 
   3   7  11     3286.97     2821.19    100.45 o 
   4   7  11      288.14      397.18     41.39 o 
   5   7  11     2317.56     2525.39     81.42 o 
   6   7  11     3528.33     3262.11    115.68 o 
   7   7  11     5800.47     5752.38    138.98 o 
   8   7  11     7005.87     6476.81    155.80 o 
   9   7  11     6505.75     6346.26    156.74 o 
  10   7  11     2237.29     2393.23    104.04 o 
  11   7  11       21.94      -29.95     58.49 o 
 -11   8  11     6576.89     6729.89    162.33 o 
 -10   8  11     5265.88     5332.59    152.40 o 
  -9   8  11     1619.98     1455.13     72.79 o 
  -8   8  11        7.80      -11.64     36.96 o 
  -7   8  11      821.34      781.55     56.50 o 
  -6   8  11     4649.74     4818.12    115.74 o 
  -5   8  11    13778.60    13563.66    206.69 o 
  -4   8  11    15171.44    15284.76    240.07 o 
  -3   8  11    12913.24    12636.46    192.59 o 
  -2   8  11    18488.00    18436.65    258.73 o 
  -1   8  11     4980.28     5091.87     94.80 o 
   0   8  11     1330.30     1307.22     48.81 o 
   1   8  11     4558.50     4588.42     99.68 o 
   2   8  11     4499.01     4478.31     94.26 o 
   3   8  11     9548.81     9137.62    157.27 o 
   4   8  11    17307.46    17112.27    255.04 o 
   5   8  11    11982.39    11581.53    202.73 o 
   6   8  11     6535.74     6275.57    144.63 o 
   7   8  11     1468.36     1507.25     73.90 o 
   8   8  11      125.22      174.06     50.77 o 
   9   8  11      660.92      773.26     69.24 o 
  10   8  11     3338.41     3231.37    163.22 o 
 -11   9  11      461.85      460.18     61.58 o 
 -10   9  11     2017.62     2123.19     89.89 o 
  -9   9  11     2802.70     2561.31     93.35 o 
  -8   9  11     6297.64     5953.55    140.10 o 
  -7   9  11     7564.54     7866.16    161.35 o 
  -6   9  11     6621.17     6432.40    139.96 o 
  -5   9  11     1665.86     1711.57     69.65 o 
  -4   9  11      465.05      468.09     41.85 o 
  -3   9  11     1734.56     1617.68     59.24 o 
  -2   9  11     2936.94     2835.31     70.18 o 
  -1   9  11    18181.74    18666.19    354.66 o 
   0   9  11    17412.85    17881.50    238.90 o 
   1   9  11    15527.40    15750.86    234.12 o 
   2   9  11     6708.92     6709.28    155.81 o 
   3   9  11     4621.77     4755.24    106.90 o 
   4   9  11      757.15      773.81     59.96 o 
   5   9  11     2556.92     2446.06    110.20 o 
   6   9  11     5293.06     5110.07    127.59 o 
   7   9  11     6721.87     6359.23    151.02 o 
   8   9  11     6161.85     6090.46    151.27 o 
   9   9  11     5826.90     5612.73    150.58 o 
  10   9  11     2581.21     2450.09    106.97 o 
 -10  10  11      799.89      711.88     64.45 o 
  -9  10  11      308.31      259.28     50.68 o 
  -8  10  11       15.38       15.85     40.11 o 
  -7  10  11       20.45      -15.99     38.08 o 
  -6  10  11     1962.77     1839.05     75.47 o 
  -5  10  11     5569.26     5740.44    130.96 o 
  -4  10  11     5030.19     4880.03    106.03 o 
  -3  10  11     4523.01     4393.49     98.62 o 
  -2  10  11      622.07      752.45     46.06 o 
  -1  10  11      821.40      787.40     47.55 o 
   0  10  11       14.79       81.01     30.37 o 
   1  10  11      424.22      374.20     42.20 o 
   2  10  11     2284.77     2136.33     95.38 o 
   3  10  11     4336.07     3821.12    110.99 o 
   4  10  11     3523.16     3647.84     97.83 o 
   5  10  11     2532.27     2333.16     97.62 o 
   6  10  11      715.91      889.91     63.04 o 
   7  10  11      169.65      112.46     46.26 o 
   8  10  11       36.68       26.31     46.87 o 
   9  10  11      242.28      257.09     59.01 o 
  10  10  11      741.35      777.15     74.42 o 
 -10  11  11        0.44       35.59     48.77 o 
  -9  11  11      131.80      157.30     49.71 o 
  -8  11  11      165.70      155.26     45.46 o 
  -7  11  11       54.38       -7.66     37.80 o 
  -6  11  11      170.79      179.61     42.89 o 
  -5  11  11      141.81      100.89     40.45 o 
  -4  11  11       41.94       45.21     34.80 o 
  -3  11  11      579.20      678.14     61.51 o 
  -2  11  11       67.66       75.61     33.73 o 
  -1  11  11      232.65      311.53     44.21 o 
   0  11  11     1658.31     1735.97     59.25 o 
   1  11  11       32.51      -15.89     33.49 o 
   2  11  11       71.62       84.73     37.26 o 
   3  11  11       17.88        4.18     37.39 o 
   4  11  11       90.73      148.79     39.45 o 
   5  11  11       85.23       75.45     44.19 o 
   6  11  11      250.56      273.46     51.28 o 
   7  11  11       42.24       85.02     47.57 o 
   8  11  11       21.45       10.42     47.21 o 
   9  11  11      139.57      179.86     70.94 o 
  10  11  11        9.32      -52.63     52.63 o 
 -10  12  11     1500.68     1604.18     85.54 o 
  -9  12  11      464.47      521.25     58.41 o 
  -8  12  11      256.09      398.57     54.02 o 
  -7  12  11      358.58      402.69     51.18 o 
  -6  12  11     2642.69     2623.45     91.69 o 
  -5  12  11     7430.89     7114.89    152.70 o 
  -4  12  11     7868.40     8095.51    236.75 o 
  -3  12  11     4370.29     4348.45    121.68 o 
  -2  12  11     3247.16     3343.17     88.58 o 
  -1  12  11      486.17      533.61     44.47 o 
   0  12  11       74.50      184.13     35.57 o 
   1  12  11      859.19      886.28     54.05 o 
   2  12  11     2595.75     2863.94    102.94 o 
   3  12  11     2623.67     2367.53     87.16 o 
   4  12  11     8002.58     7866.54    196.14 o 
   5  12  11     5775.83     5484.75    135.61 o 
   6  12  11     2066.54     2022.26     87.34 o 
   7  12  11      566.38      600.42     62.08 o 
   8  12  11       74.01       85.88     52.71 o 
   9  12  11       13.12       47.12     54.48 o 
 -10  13  11     1849.65     1855.39    110.75 o 
  -9  13  11     3584.08     3480.26    115.60 o 
  -8  13  11     5370.82     5081.40    134.28 o 
  -7  13  11     6407.50     6233.38    146.70 o 
  -6  13  11     6973.54     6622.44    185.37 o 
  -5  13  11     1459.24     1339.85     78.23 o 
  -4  13  11       30.07       13.56     45.42 o 
  -3  13  11     1480.12     1580.22     70.62 o 
  -2  13  11     3343.69     3587.91     95.13 o 
  -1  13  11    12750.93    13511.26    213.12 o 
   0  13  11    17436.44    17443.72    242.80 o 
   1  13  11    11246.53    11844.88    199.39 o 
   2  13  11     5220.07     5168.31    120.25 o 
   3  13  11     4011.94     4367.23    121.53 o 
   4  13  11        3.22       57.81     48.30 o 
   5  13  11     1328.11     1290.95     80.28 o 
   6  13  11     2454.74     2255.21    145.12 o 
   7  13  11     4352.47     4157.80    125.63 o 
   8  13  11     4608.88     4518.77    136.57 o 
   9  13  11     4911.23     4987.55    149.96 o 
  -9  14  11      856.93      801.78     76.40 o 
  -8  14  11       77.42       63.64     47.39 o 
  -7  14  11      230.68      203.45     62.06 o 
  -6  14  11     3881.04     3628.57    159.85 o 
  -5  14  11    11398.09    10829.90    228.94 o 
  -4  14  11    13134.97    13745.50    267.59 o 
  -3  14  11    10203.95     9659.57    208.89 o 
  -2  14  11     8433.16     9015.14    177.50 o 
  -1  14  11     1907.76     1957.30    102.93 o 
   0  14  11       59.94      147.34     41.87 o 
   1  14  11     2212.20     2254.77     80.47 o 
   2  14  11     6629.57     6803.00    142.33 o 
   3  14  11     6168.88     5784.23    140.94 o 
   4  14  11    14306.67    14751.19    289.72 o 
   5  14  11     8136.82     7981.87    194.61 o 
   6  14  11     3072.98     3239.88    126.05 o 
   7  14  11     1280.06     1244.99     88.99 o 
   8  14  11       52.87       89.56     57.22 o 
   9  14  11      707.75      812.76     80.40 o 
  -9  15  11     2075.15     1913.22    101.18 o 
  -8  15  11     2258.51     2181.31    130.18 o 
  -7  15  11     2541.75     2547.62    107.56 o 
  -6  15  11     3759.92     3678.71    127.24 o 
  -5  15  11      665.94      764.94     70.10 o 
  -4  15  11       27.78       97.99     58.73 o 
  -3  15  11      379.26      421.78     68.61 o 
  -2  15  11     1075.03     1140.86     74.20 o 
  -1  15  11     5095.44     5495.36    121.91 o 
   0  15  11     5866.98     5960.63    131.36 o 
   1  15  11     3862.68     4281.55    109.66 o 
   2  15  11     1936.39     1993.82     96.33 o 
   3  15  11     1210.27     1297.77     82.40 o 
   4  15  11       90.07      139.83     57.78 o 
   5  15  11     1121.12     1086.71    108.22 o 
   6  15  11     1392.97     1388.70     91.17 o 
   7  15  11     1177.46     1124.23     90.22 o 
   8  15  11     2070.05     1908.42    110.22 o 
  -8  16  11        6.69      103.78     56.88 o 
  -7  16  11       12.96       48.40     51.99 o 
  -6  16  11       62.45       96.56     54.76 o 
  -5  16  11       79.49        7.93     52.01 o 
  -4  16  11      108.06       55.62     51.82 o 
  -3  16  11       64.63       -2.20     47.55 o 
  -2  16  11     1339.50     1522.02     78.85 o 
  -1  16  11      158.87      119.23     41.92 o 
   0  16  11       59.51       18.94     40.55 o 
   1  16  11      122.99      104.42     43.72 o 
   2  16  11        8.51        9.07     42.70 o 
   3  16  11       50.42       89.93     48.71 o 
   4  16  11     1394.03     1520.64    109.36 o 
   5  16  11      449.10      455.48     81.91 o 
   6  16  11       21.35       90.44     57.79 o 
   7  16  11        1.18      -45.96     56.51 o 
   8  16  11       69.74      172.04     71.00 o 
  -8  17  11     1858.44     1931.23    104.25 o 
  -7  17  11      665.37      630.03     73.51 o 
  -6  17  11      354.22      373.64     65.10 o 
  -5  17  11      286.41      196.90     72.54 o 
  -4  17  11      546.13      483.28     68.29 o 
  -3  17  11      112.92      161.91     66.33 o 
  -2  17  11      666.79      784.67     64.60 o 
  -1  17  11     1433.40     1437.98     69.05 o 
   0  17  11      497.11      570.04     58.53 o 
   1  17  11     1395.06     1320.29     69.51 o 
   2  17  11     1462.61     1751.90     86.41 o 
   3  17  11      183.12      290.36     56.83 o 
   4  17  11        9.15      -15.02     53.39 o 
   5  17  11       23.62       36.55     54.38 o 
   6  17  11      362.26      497.16     76.69 o 
   7  17  11     1731.74     1590.81    101.76 o 
  -7  18  11      201.68      179.31     61.24 o 
  -6  18  11     1352.63     1240.80     87.88 o 
  -5  18  11     1935.13     1947.38    100.19 o 
  -4  18  11     3956.94     3616.93    128.59 o 
  -3  18  11     7115.97     7587.17    188.65 o 
  -2  18  11     2977.75     2758.86     99.72 o 
  -1  18  11     1473.61     1606.45     78.89 o 
   0  18  11        6.18      -26.03     53.47 o 
   1  18  11      858.23     1093.11     67.48 o 
   2  18  11     3987.99     3819.07    120.27 o 
   3  18  11     4405.33     4535.09    193.26 o 
   4  18  11     2152.47     2193.22    108.60 o 
   5  18  11     2777.50     2909.24    124.74 o 
   6  18  11     3781.93     3830.91    206.87 o 
  -6  19  11     3038.73     2896.48    122.28 o 
  -5  19  11     1108.22     1091.15     82.96 o 
  -4  19  11      121.27       53.18     57.00 o 
  -3  19  11     1032.28     1041.99     92.73 o 
  -2  19  11     2909.13     3318.51    111.70 o 
  -1  19  11     5059.46     5189.47    145.16 o 
   0  19  11     5273.98     5702.96    154.84 o 
   1  19  11     6633.71     6757.09    163.43 o 
   2  19  11     3445.56     3384.20    117.01 o 
   3  19  11      963.85      982.96     76.54 o 
   4  19  11       93.37       92.82     61.82 o 
   5  19  11      817.52      815.18     96.10 o 
   6  19  11     3111.12     3288.97    155.16 o 
  -5  20  11     1808.74     1747.68    152.09 o 
  -4  20  11     3992.48     4236.90    143.23 o 
  -3  20  11     5044.59     5375.94    160.80 o 
  -2  20  11     2107.50     2082.76     92.62 o 
  -1  20  11      728.51      766.20     83.75 o 
   0  20  11        3.67       75.67     55.50 o 
   1  20  11     1169.87     1348.93     81.79 o 
   2  20  11     2549.88     2226.15     98.57 o 
   3  20  11     4618.76     4730.43    142.25 o 
   4  20  11     4720.38     4792.20    181.07 o 
   5  20  11     3221.41     3017.51    148.71 o 
  -4  21  11       97.38       95.46     62.77 o 
  -3  21  11      334.32      297.20     65.47 o 
  -2  21  11      431.80      489.45     61.81 o 
  -1  21  11      458.71      466.83     87.54 o 
   0  21  11      271.32      324.37     91.99 o 
   1  21  11      786.45      825.62     72.90 o 
   2  21  11      479.83      503.35     67.41 o 
   3  21  11        3.81       59.87     67.27 o 
   4  21  11      237.99      262.79     85.64 o 
  -2  22  11      196.10      148.36     59.79 o 
  -1  22  11      272.87      196.23     73.22 o 
   0  22  11       52.72      -15.65     67.47 o 
   1  22  11        5.75       29.13     63.51 o 
   2  22  11       47.65       35.17     62.57 o 
 -11   0  12     2227.99     2391.46    165.05 o 
 -10   0  12     2648.54     2925.43    223.60 o 
  -9   0  12       95.34       22.53     63.97 o 
  -8   0  12     1384.97     1356.69     77.80 o 
  -7   0  12     8990.21     8740.85    200.14 o 
  -6   0  12    14950.74    14836.41    292.42 o 
  -5   0  12    18082.24    17231.09    360.65 o 
  -4   0  12    21323.00    21276.93    417.65 o 
  -3   0  12     6239.16     6308.16    204.24 o 
  -2   0  12     3596.31     3716.83    113.18 o 
  -1   0  12       23.03      102.70     46.01 o 
   0   0  12     2419.06     2197.87     71.86 o 
   1   0  12     2763.39     2951.36    119.26 o 
   2   0  12    26608.42    26220.50    650.17 o 
   3   0  12    11928.45    12235.41    375.85 o 
   4   0  12     8226.60     8284.38    247.32 o 
   5   0  12    11641.62    11642.90    248.70 o 
   6   0  12     4213.39     3968.23    132.89 o 
   7   0  12       14.92       22.68     60.19 o 
   8   0  12     3433.42     3481.97    174.63 o 
   9   0  12     1707.99     1922.54    128.05 o 
  10   0  12     3225.77     2854.50    182.39 o 
  11   0  12     5314.42     5932.44    279.59 o 
 -11   1  12     1604.63     1704.66    106.30 o 
 -10   1  12     2692.58     2509.34    132.32 o 
  -9   1  12     7403.17     7362.31    180.91 o 
  -8   1  12     8335.48     8125.35    145.70 o 
  -7   1  12     3377.69     3425.74     81.49 o 
  -6   1  12     3381.44     3292.42     92.29 o 
  -5   1  12      708.57      729.69     41.08 o 
  -4   1  12       53.42       34.55     30.00 o 
  -3   1  12    10079.69    10362.89    154.50 o 
  -2   1  12     7481.30     7905.74    127.05 o 
  -1   1  12     7116.48     7907.30    125.34 o 
   0   1  12    12322.23    12884.78    156.80 o 
   1   1  12    13377.02    13916.28    202.00 o 
   2   1  12     1996.53     1923.99     96.20 o 
   3   1  12      220.30      221.83     32.34 o 
   4   1  12     2309.80     2400.77     68.00 o 
   5   1  12     4960.17     4809.45    100.63 o 
   6   1  12     8111.80     7952.58    151.32 o 
   7   1  12     9861.90     9565.67    189.51 o 
   8   1  12     3912.01     3994.47    118.47 o 
   9   1  12     2564.95     2434.56    105.51 o 
  10   1  12     1085.50     1095.20     93.41 o 
  11   1  12        0.99      -64.53     64.78 o 
 -11   2  12      131.49       68.59     55.46 o 
 -10   2  12      379.51      510.48     65.61 o 
  -9   2  12        9.49      -34.84     37.77 o 
  -8   2  12      482.25      499.69     47.79 o 
  -7   2  12     2839.05     2756.03     78.11 o 
  -6   2  12     1938.91     1869.03     83.71 o 
  -5   2  12     1500.43     1305.41     50.61 o 
  -4   2  12     8618.67     8521.88    136.27 o 
  -3   2  12     2464.60     2371.49     66.13 o 
  -2   2  12     1673.65     1657.26     53.65 o 
  -1   2  12       76.61       33.85     25.36 o 
   0   2  12      164.44      163.05     27.15 o 
   1   2  12     1571.21     1606.21     51.62 o 
   2   2  12     8903.11     8908.62    138.14 o 
   3   2  12      175.85      162.45     30.74 o 
   4   2  12     1147.39     1106.17     48.51 o 
   5   2  12     3367.27     3603.68     93.69 o 
   6   2  12     1172.36      969.20     58.08 o 
   7   2  12      210.65      220.08     45.03 o 
   8   2  12     1056.07     1086.65     80.36 o 
   9   2  12      417.08      415.53     63.47 o 
  10   2  12      621.46      683.50    130.50 o 
  11   2  12      825.85      999.91     97.02 o 
 -11   3  12        2.31       40.40     54.68 o 
 -10   3  12      197.99      202.50     52.95 o 
  -9   3  12       10.11      -37.03     37.03 o 
  -8   3  12      274.11      248.41     43.03 o 
  -7   3  12      584.54      632.49     43.80 o 
  -6   3  12      934.24      856.83     47.21 o 
  -5   3  12       17.13       -4.37     28.43 o 
  -4   3  12      167.81      172.80     29.98 o 
  -3   3  12      613.22      591.68     55.65 o 
  -2   3  12       45.84       45.36     26.33 o 
  -1   3  12     3379.28     3277.74     81.28 o 
   0   3  12      147.95      141.59     26.17 o 
   1   3  12       39.61       44.88     29.96 o 
   2   3  12      109.59       75.67     29.27 o 
   3   3  12      274.07      269.31     32.83 o 
   4   3  12       13.52      -30.79     30.79 o 
   5   3  12      548.50      497.77     45.36 o 
   6   3  12       46.69       17.13     36.74 o 
   7   3  12      186.85      122.27     42.42 o 
   8   3  12     1225.13     1230.31     72.68 o 
   9   3  12      621.16      588.54     74.51 o 
  10   3  12       20.53       33.66     56.43 o 
  11   3  12       24.88       53.97     68.46 o 
 -11   4  12     2756.38     3022.33    118.53 o 
 -10   4  12      966.07      921.45     63.20 o 
  -9   4  12      171.41      129.49     42.48 o 
  -8   4  12     1000.80     1004.13     60.47 o 
  -7   4  12     1212.59     1236.75     55.37 o 
  -6   4  12     6907.47     6963.16    129.27 o 
  -5   4  12     8810.37     8339.26    151.40 o 
  -4   4  12     2188.47     2176.19     65.54 o 
  -3   4  12     5241.85     4941.26    173.90 o 
  -2   4  12      956.43      926.01     50.31 o 
  -1   4  12      142.09      152.33     30.34 o 
   0   4  12      867.97     1006.24     39.86 o 
   1   4  12     6942.49     6924.90    114.49 o 
   2   4  12     6755.35     6509.20    147.96 o 
   3   4  12     8488.11     8046.00    153.56 o 
   4   4  12     5711.00     5798.51    118.11 o 
   5   4  12     2145.57     1934.82     76.97 o 
   6   4  12      576.19      762.85     53.44 o 
   7   4  12      379.45      473.60     51.38 o 
   8   4  12      427.33      421.54     55.66 o 
   9   4  12     2168.33     2173.87     94.52 o 
  10   4  12     2361.75     2157.05    109.31 o 
 -11   5  12     1593.58     1526.39     91.63 o 
 -10   5  12     5920.27     5836.21    141.67 o 
  -9   5  12     6076.10     5745.75    135.57 o 
  -8   5  12     7247.70     7052.46    149.74 o 
  -7   5  12     6816.33     6488.24    139.59 o 
  -6   5  12     4079.50     3880.73     92.10 o 
  -5   5  12      403.03      437.15     46.28 o 
  -4   5  12      804.98      774.22     48.69 o 
  -3   5  12     6513.79     6205.97    154.54 o 
  -2   5  12    12810.69    12647.51    179.39 o 
  -1   5  12    23570.50    24823.57    395.98 o 
   0   5  12    16243.27    16186.26    217.19 o 
   1   5  12    17623.10    18138.56    238.08 o 
   2   5  12     3942.58     3660.35     89.36 o 
   3   5  12        6.57       21.11     31.56 o 
   4   5  12      848.06      893.34     50.56 o 
   5   5  12     6280.77     5999.26    125.99 o 
   6   5  12     9533.98     9563.16    173.45 o 
   7   5  12    10815.67    10063.24    184.15 o 
   8   5  12     8302.10     8728.46    186.02 o 
   9   5  12     2745.99     2686.98    104.21 o 
  10   5  12      859.37      717.73     92.80 o 
 -11   6  12     2792.78     2673.44    113.59 o 
 -10   6  12     1297.16     1247.30     71.24 o 
  -9   6  12      453.20      435.11     50.74 o 
  -8   6  12     1495.02     1472.86    115.39 o 
  -7   6  12     4501.25     4158.34    108.91 o 
  -6   6  12     8280.73     8087.23    157.66 o 
  -5   6  12     8161.12     8258.57    145.71 o 
  -4   6  12     8628.82     8475.68    144.79 o 
  -3   6  12     9386.72     9208.66    152.84 o 
  -2   6  12     4061.82     4098.31     90.67 o 
  -1   6  12     1000.96     1017.15     45.16 o 
   0   6  12     2602.35     2638.63     95.36 o 
   1   6  12    16741.72    16844.86    228.00 o 
   2   6  12    15440.94    15143.10    242.90 o 
   3   6  12    12847.38    12550.28    197.49 o 
   4   6  12    10783.56    10668.80    178.52 o 
   5   6  12     5807.76     5615.61    121.83 o 
   6   6  12     3830.54     3646.95    134.14 o 
   7   6  12        0.44       81.21     44.99 o 
   8   6  12     1941.17     1954.50     86.97 o 
   9   6  12     3855.36     3455.18    118.08 o 
  10   6  12     4953.80     5033.28    148.50 o 
 -11   7  12     1241.15     1361.25     80.48 o 
 -10   7  12     1985.21     1997.62     86.55 o 
  -9   7  12     2459.98     2262.21     86.78 o 
  -8   7  12     3039.28     2636.59    138.65 o 
  -7   7  12     2773.46     2792.27     91.62 o 
  -6   7  12       63.60       56.85     36.47 o 
  -5   7  12      999.62      957.14     51.36 o 
  -4   7  12     2117.02     2278.78     70.14 o 
  -3   7  12     6117.80     5935.40    115.06 o 
  -2   7  12     5098.35     4903.13    102.42 o 
  -1   7  12     8860.13     8905.55    137.12 o 
   0   7  12     4936.92     5143.83    109.39 o 
   1   7  12     2853.10     2625.17    114.41 o 
   2   7  12      748.74      744.33     47.30 o 
   3   7  12      225.17      198.18     36.71 o 
   4   7  12      793.46      762.14     50.41 o 
   5   7  12     5458.17     5468.77    174.73 o 
   6   7  12     5624.12     5119.72    121.27 o 
   7   7  12     4592.67     4304.06    121.78 o 
   8   7  12     2210.65     2329.98     96.33 o 
   9   7  12      793.17      655.44     67.62 o 
  10   7  12      721.39      763.53     74.58 o 
 -10   8  12      146.06      176.68     50.45 o 
  -9   8  12       47.16       40.29     47.75 o 
  -8   8  12        2.44       17.70     40.83 o 
  -7   8  12       36.44       -4.33     37.59 o 
  -6   8  12        3.15      -14.67     35.67 o 
  -5   8  12       24.29       -5.97     30.65 o 
  -4   8  12       85.33       73.11     31.33 o 
  -3   8  12       49.95       54.46     31.78 o 
  -2   8  12      961.28     1055.02     49.84 o 
  -1   8  12      970.58      911.08     47.61 o 
   0   8  12       91.52       46.55     36.66 o 
   1   8  12       15.96      -29.24     29.24 o 
   2   8  12      276.08      408.15     40.85 o 
   3   8  12      980.89     1013.55     53.64 o 
   4   8  12        6.15       14.50     35.42 o 
   5   8  12       74.66       77.30     38.87 o 
   6   8  12      180.36      186.63     46.00 o 
   7   8  12       82.32      -56.03     56.03 o 
   8   8  12       56.78       81.25     53.03 o 
   9   8  12       41.85       48.00     53.37 o 
  10   8  12       96.40      179.21     66.77 o 
 -10   9  12     1076.92     1163.00     81.24 o 
  -9   9  12     1241.11     1057.80     69.57 o 
  -8   9  12     1455.99     1535.98     93.05 o 
  -7   9  12      922.34      828.99     59.85 o 
  -6   9  12     2360.16     2468.56     85.21 o 
  -5   9  12      109.92      161.48     40.51 o 
  -4   9  12      105.67      109.10     33.50 o 
  -3   9  12       47.54       13.40     31.25 o 
  -2   9  12     2273.84     2500.79     82.47 o 
  -1   9  12     7403.91     7672.89    138.73 o 
   0   9  12    10452.55    10357.65    188.39 o 
   1   9  12     1788.64     1764.85     64.88 o 
   2   9  12     1027.08      845.94     50.17 o 
   3   9  12      521.90      666.14     51.12 o 
   4   9  12     1831.44     1995.69     81.42 o 
   5   9  12      938.47      682.50     54.37 o 
   6   9  12     2893.95     2814.05     97.08 o 
   7   9  12     1217.30     1181.57     73.06 o 
   8   9  12     1080.88      975.39     72.72 o 
   9   9  12      768.82      900.04     74.91 o 
  10   9  12       19.50       -5.60     59.92 o 
 -10  10  12      333.02      392.29     58.52 o 
  -9  10  12       11.43      -27.20     42.00 o 
  -8  10  12       18.41       73.85     43.65 o 
  -7  10  12     2626.66     2581.37     90.97 o 
  -6  10  12     9182.69     8491.54    195.85 o 
  -5  10  12    10197.84    10255.20    190.20 o 
  -4  10  12     8213.48     7853.70    144.59 o 
  -3  10  12     3974.67     3918.83    103.42 o 
  -2  10  12     5018.46     4772.69    117.09 o 
  -1  10  12      643.89      673.34     46.42 o 
   0  10  12     3155.13     3064.86     94.74 o 
   1  10  12     5360.72     5546.67    119.32 o 
   2  10  12     5378.46     5171.68    124.60 o 
   3  10  12    11285.68    10913.51    185.72 o 
   4  10  12    11918.81    11276.65    194.27 o 
   5  10  12     5297.88     5237.45    133.07 o 
   6  10  12     1050.35     1160.14     91.39 o 
   7  10  12      163.49       92.51     48.15 o 
   8  10  12      426.37      316.15     57.38 o 
   9  10  12     3318.63     3568.92    139.67 o 
 -10  11  12     3909.54     3913.78    125.12 o 
  -9  11  12     4579.53     4100.92    123.59 o 
  -8  11  12     4087.56     3922.27    149.08 o 
  -7  11  12     4864.54     4618.28    122.83 o 
  -6  11  12     2644.21     2709.25     94.33 o 
  -5  11  12       98.97      111.40     42.38 o 
  -4  11  12     1746.34     1844.29    158.70 o 
  -3  11  12     3417.60     3350.81    107.98 o 
  -2  11  12    12454.16    13258.12    228.23 o 
  -1  11  12    13749.54    13629.72    211.45 o 
   0  11  12    17527.24    18005.98    319.67 o 
   1  11  12     4188.33     4190.71    115.06 o 
   2  11  12     1120.78     1240.53     67.67 o 
   3  11  12      334.91      424.44     52.44 o 
   4  11  12     4258.73     4176.52    153.87 o 
   5  11  12     8465.68     8243.89    228.32 o 
   6  11  12     9377.62     9262.21    196.06 o 
   7  11  12     6504.84     6200.10    155.32 o 
   8  11  12     5302.93     4848.86    184.36 o 
   9  11  12     3251.75     3337.44    123.39 o 
  -9  12  12      126.03       84.97     49.68 o 
  -8  12  12      191.91      145.92     47.31 o 
  -7  12  12     1632.94     1709.29     78.77 o 
  -6  12  12     5918.57     5263.75    131.70 o 
  -5  12  12    11386.10    11335.85    233.28 o 
  -4  12  12     7021.23     6560.40    163.46 o 
  -3  12  12     3333.86     3224.63    121.18 o 
  -2  12  12     1343.08     1415.55     68.31 o 
  -1  12  12      229.13      215.03     40.02 o 
   0  12  12     1175.17     1257.27     67.62 o 
   1  12  12     3426.83     3528.20     97.85 o 
   2  12  12     5701.16     5746.13    137.03 o 
   3  12  12     9769.36     9934.38    194.11 o 
   4  12  12     6910.66     6435.96    209.52 o 
   5  12  12     3192.78     3247.58    159.58 o 
   6  12  12      185.63      223.90     51.82 o 
   7  12  12      117.67      142.63     50.93 o 
   8  12  12      114.50       48.94     52.09 o 
   9  12  12     2622.42     2739.03    114.29 o 
  -9  13  12      720.94      769.08     67.93 o 
  -8  13  12      434.55      334.70     55.57 o 
  -7  13  12      345.67      334.72     51.86 o 
  -6  13  12      356.80      382.31     59.60 o 
  -5  13  12      179.47      265.65     55.46 o 
  -4  13  12      290.55      323.87     56.09 o 
  -3  13  12       19.68      -37.33     37.33 o 
  -2  13  12     1259.32     1450.79     70.42 o 
  -1  13  12      812.77      826.70     52.78 o 
   0  13  12     1226.66     1332.50     69.35 o 
   1  13  12       38.75       42.63     38.85 o 
   2  13  12      124.12      240.31     48.63 o 
   3  13  12      139.56       39.69     52.12 o 
   4  13  12      794.01      749.62     69.05 o 
   5  13  12      617.53      603.61     66.98 o 
   6  13  12      503.91      474.45     67.29 o 
   7  13  12      572.86      745.91     69.38 o 
   8  13  12      413.46      387.00    101.63 o 
  -9  14  12      269.75      226.05     57.85 o 
  -8  14  12        1.18       44.55     52.21 o 
  -7  14  12       97.93      142.72     55.53 o 
  -6  14  12      301.14      310.09     63.27 o 
  -5  14  12      507.58      452.10     60.72 o 
  -4  14  12      453.47      455.32     60.91 o 
  -3  14  12      111.38      126.12     49.97 o 
  -2  14  12      161.66      218.52     48.52 o 
  -1  14  12       26.92       75.86     38.81 o 
   0  14  12      187.10      284.52     49.96 o 
   1  14  12      726.50      774.46     58.31 o 
   2  14  12      810.71      773.30     62.71 o 
   3  14  12      684.27      595.42     60.05 o 
   4  14  12      326.42      312.66     70.30 o 
   5  14  12      464.03      544.83     68.30 o 
   6  14  12      173.16      167.61     59.56 o 
   7  14  12       36.81       48.84     59.49 o 
   8  14  12       82.06       49.01     88.40 o 
  -8  15  12     1515.15     1382.80     96.88 o 
  -7  15  12     1621.38     1581.09     92.45 o 
  -6  15  12      411.57      293.72     60.66 o 
  -5  15  12      242.83      300.51     60.33 o 
  -4  15  12      658.52      640.05     67.70 o 
  -3  15  12     2565.19     2610.65    106.45 o 
  -2  15  12     4517.05     4796.46    178.49 o 
  -1  15  12     6930.12     7428.51    253.03 o 
   0  15  12     6827.11     7250.29    162.96 o 
   1  15  12     5963.01     5840.86    133.72 o 
   2  15  12     1825.70     2079.75     82.41 o 
   3  15  12       16.17        3.09     58.35 o 
   4  15  12      206.82      257.00     61.00 o 
   5  15  12     1455.87     1536.31     92.17 o 
   6  15  12     2960.10     3019.90    124.68 o 
   7  15  12     4048.35     4041.82    156.03 o 
  -8  16  12      634.56      529.44     73.73 o 
  -7  16  12     1702.39     1487.11    109.15 o 
  -6  16  12     3131.31     3106.55    142.10 o 
  -5  16  12     7544.06     7294.06    184.03 o 
  -4  16  12     7515.82     6991.33    179.12 o 
  -3  16  12     4791.21     4955.81    183.04 o 
  -2  16  12     1586.68     1715.55     90.43 o 
  -1  16  12       29.23      108.05     50.00 o 
   0  16  12      638.81      701.53     68.00 o 
   1  16  12     5946.24     6090.38    138.13 o 
   2  16  12     6857.21     6662.08    146.88 o 
   3  16  12     9311.56     9375.96    217.29 o 
   4  16  12     5079.17     5110.01    157.70 o 
   5  16  12     2605.98     2656.80    115.17 o 
   6  16  12     1007.48      999.32     86.22 o 
   7  16  12        0.27      -10.86     63.75 o 
  -7  17  12     2913.44     2712.28    117.41 o 
  -6  17  12      829.75      811.42     75.07 o 
  -5  17  12       36.11       24.26     52.87 o 
  -4  17  12     1084.64     1178.86     93.43 o 
  -3  17  12     2072.55     2191.76    102.74 o 
  -2  17  12     6669.57     7040.91    178.42 o 
  -1  17  12    11091.65    11504.70    290.05 o 
   0  17  12     9142.51     9651.93    196.84 o 
   1  17  12     3557.34     3638.80    108.13 o 
   2  17  12     1437.94     1559.81     84.89 o 
   3  17  12        0.81       40.42     57.96 o 
   4  17  12      586.10      622.19     74.30 o 
   5  17  12     3117.99     3263.25    130.05 o 
   6  17  12     5345.03     5448.74    172.26 o 
  -6  18  12     1047.57      980.01     84.18 o 
  -5  18  12     1142.53      975.70     81.27 o 
  -4  18  12      676.22      740.04     87.22 o 
  -3  18  12     1531.76     1787.22     97.15 o 
  -2  18  12      702.52      621.39     68.81 o 
  -1  18  12       92.10      100.35     55.95 o 
   0  18  12      355.36      432.28     58.89 o 
   1  18  12     1576.12     1729.17     95.50 o 
   2  18  12     1093.17     1080.71     76.31 o 
   3  18  12     2401.08     2435.89    112.67 o 
   4  18  12     2714.22     2674.70    119.53 o 
   5  18  12      448.81      352.26     70.88 o 
   6  18  12        4.58       30.13     99.49 o 
  -5  19  12       68.53       97.07     61.10 o 
  -4  19  12       86.68      278.15     65.27 o 
  -3  19  12       50.52      -34.36     54.82 o 
  -2  19  12       11.52       79.27     56.22 o 
  -1  19  12       17.07       76.84     60.26 o 
   0  19  12      298.03      243.23     57.79 o 
   1  19  12      382.62      342.18     60.01 o 
   2  19  12        2.59       46.14     54.41 o 
   3  19  12        9.02      119.56     62.45 o 
   4  19  12        9.74       45.36     62.60 o 
   5  19  12       26.23      -57.47     63.89 o 
  -4  20  12     2026.10     1995.72    117.22 o 
  -3  20  12     1428.82     1346.22     90.49 o 
  -2  20  12      610.65      707.34     90.73 o 
  -1  20  12       61.87       36.66     59.08 o 
   0  20  12       60.47      101.78     58.56 o 
   1  20  12      649.22      665.44     91.83 o 
   2  20  12     2424.12     2735.91    108.94 o 
   3  20  12     1369.60     1447.38     96.41 o 
   4  20  12      941.20      873.73     89.24 o 
  -3  21  12     1486.13     1437.93     90.69 o 
  -2  21  12     4536.18     4915.37    179.40 o 
  -1  21  12     3527.28     4058.21    235.35 o 
   0  21  12     4152.13     4786.35    195.45 o 
   1  21  12     3015.24     3107.96    163.63 o 
   2  21  12      503.54      705.66     74.12 o 
 -11   1  13     1431.86     1533.45    103.69 o 
 -10   1  13     2017.25     2158.99    105.20 o 
  -9   1  13     3836.58     3807.98    115.14 o 
  -8   1  13     2112.08     2037.66     70.14 o 
  -7   1  13      217.96      214.54     36.87 o 
  -6   1  13        9.50       23.98     29.54 o 
  -5   1  13       56.30       74.96     30.82 o 
  -4   1  13     4522.67     4523.86    122.26 o 
  -3   1  13     9453.79     8489.04    154.56 o 
  -2   1  13     5139.37     5317.91    100.77 o 
  -1   1  13     1671.97     1692.93     57.80 o 
   0   1  13     2107.98     2065.17     75.67 o 
   1   1  13      393.81      397.87     34.77 o 
   2   1  13       21.53       63.78     29.89 o 
   3   1  13      222.96      370.71     36.99 o 
   4   1  13     1811.12     1795.63     62.85 o 
   5   1  13     1891.82     2061.66     72.63 o 
   6   1  13     1124.68     1032.39     58.21 o 
   7   1  13     1487.49     1326.19     82.34 o 
   8   1  13     1166.50     1013.88     72.89 o 
   9   1  13      536.37      564.31     70.74 o 
  10   1  13        7.01      -17.08     60.79 o 
 -11   2  13      288.55      291.77     70.44 o 
 -10   2  13      335.30      396.36     65.76 o 
  -9   2  13      390.33      493.88     85.48 o 
  -8   2  13     3220.24     3027.46     93.01 o 
  -7   2  13     9225.62     9183.26    158.98 o 
  -6   2  13     9252.61     8912.13    153.24 o 
  -5   2  13    12735.41    12728.57    187.22 o 
  -4   2  13     8395.84     8188.08    135.38 o 
  -3   2  13     1811.15     1712.59     60.44 o 
  -2   2  13      184.73      218.33     37.15 o 
  -1   2  13      958.71      983.91     45.63 o 
   0   2  13     1980.97     2186.86     75.98 o 
   1   2  13    13148.21    12923.77    193.48 o 
   2   2  13    17414.91    17379.05    233.41 o 
   3   2  13    15694.10    15510.80    215.07 o 
   4   2  13     5919.06     5749.93    119.29 o 
   5   2  13     2191.37     2257.27     79.87 o 
   6   2  13      190.66      197.74     43.89 o 
   7   2  13     2709.17     2812.07     91.93 o 
   8   2  13     4703.25     4440.62    130.01 o 
   9   2  13     4768.95     4530.08    147.17 o 
  10   2  13     4532.57     4951.74    175.01 o 
 -11   3  13     3151.15     3171.28    135.60 o 
 -10   3  13     5825.87     6017.51    161.04 o 
  -9   3  13     9315.94     9076.98    179.83 o 
  -8   3  13     5398.36     5206.50    124.71 o 
  -7   3  13      881.64      893.40     50.44 o 
  -6   3  13        4.98       21.98     31.53 o 
  -5   3  13     1209.39     1211.96     54.44 o 
  -4   3  13    12583.84    12350.27    181.00 o 
  -3   3  13    16815.03    16081.79    235.94 o 
  -2   3  13    18917.66    19599.86    256.64 o 
  -1   3  13     9912.93     9976.24    151.45 o 
   0   3  13     9441.07     9954.69    180.29 o 
   1   3  13     3889.51     3757.54     88.76 o 
   2   3  13      167.65      129.39     45.48 o 
   3   3  13     2831.74     3056.96     84.54 o 
   4   3  13     4524.28     4190.14    115.10 o 
   5   3  13     4813.65     4734.88    110.40 o 
   6   3  13     9889.48     9452.90    173.60 o 
   7   3  13     7133.63     7045.70    148.83 o 
   8   3  13     2226.85     1897.17     94.42 o 
   9   3  13     1176.36     1438.31     90.02 o 
  10   3  13       70.29       58.33     61.80 o 
 -10   4  13       41.44       36.12     43.88 o 
  -9   4  13      492.95      550.24     55.58 o 
  -8   4  13     3211.49     3034.47     96.09 o 
  -7   4  13     5078.01     5132.53    120.92 o 
  -6   4  13     4371.46     4139.98     97.27 o 
  -5   4  13     6980.82     6795.36    127.45 o 
  -4   4  13     5673.75     5511.73    111.03 o 
  -3   4  13      881.18      844.09     43.88 o 
  -2   4  13      615.74      617.41     49.91 o 
  -1   4  13     2136.35     2221.13     77.94 o 
   0   4  13     4328.91     4128.19    104.64 o 
   1   4  13    18351.54    18806.96    264.35 o 
   2   4  13    13290.26    13235.51    205.27 o 
   3   4  13     1464.82     1413.16     60.05 o 
   4   4  13     2096.68     2163.03     74.27 o 
   5   4  13     1300.95     1222.28     61.04 o 
   6   4  13       11.11       68.72     40.78 o 
   7   4  13     1461.73     1506.42     72.43 o 
   8   4  13     1658.16     1571.62     80.58 o 
   9   4  13     2132.52     2224.11    106.45 o 
  10   4  13     3301.11     3344.62    136.87 o 
 -10   5  13      122.61       74.73     47.70 o 
  -9   5  13      666.96      587.05     54.94 o 
  -8   5  13      670.48      737.06     56.03 o 
  -7   5  13       23.18       33.95     39.16 o 
  -6   5  13        1.55      -30.11     30.11 o 
  -5   5  13      127.08      115.74     33.82 o 
  -4   5  13      633.59      648.45     45.78 o 
  -3   5  13      995.55      990.30     48.81 o 
  -2   5  13      471.73      422.24     38.43 o 
  -1   5  13      981.02     1159.75     54.80 o 
   0   5  13     2682.04     2329.07     66.47 o 
   1   5  13      620.86      716.16     45.92 o 
   2   5  13     1170.42     1279.91     62.84 o 
   3   5  13      364.43      326.04     40.91 o 
   4   5  13      442.50      578.81     66.71 o 
   5   5  13      254.97      184.04     43.46 o 
   6   5  13     2752.60     2802.03     95.38 o 
   7   5  13      911.68      905.23     62.44 o 
   8   5  13      111.54       67.56     53.30 o 
   9   5  13        6.16      -49.30     49.30 o 
  10   5  13        1.57      -15.69     61.55 o 
 -10   6  13       17.71      -30.33     43.50 o 
  -9   6  13       49.25       22.46     42.34 o 
  -8   6  13       99.52      123.47     49.54 o 
  -7   6  13     1118.48      988.09     60.17 o 
  -6   6  13     2938.38     2865.30     80.67 o 
  -5   6  13     1730.21     1512.06     59.76 o 
  -4   6  13      197.35      162.71     38.53 o 
  -3   6  13      465.36      430.94     43.97 o 
  -2   6  13     1240.40     1168.12     51.04 o 
  -1   6  13       13.60       35.04     38.92 o 
   0   6  13     2231.77     2498.53     76.09 o 
   1   6  13     2470.74     2229.87     71.25 o 
   2   6  13     3111.34     2918.21     95.95 o 
   3   6  13     3640.74     3662.67     94.68 o 
   4   6  13      699.40      631.89     49.25 o 
   5   6  13      591.43      632.25     52.33 o 
   6   6  13        3.06       21.41     39.92 o 
   7   6  13       13.06      -35.12     44.24 o 
   8   6  13      745.04      892.43     68.65 o 
   9   6  13     1628.07     1513.32     88.35 o 
  10   6  13      375.15      391.72     69.32 o 
 -10   7  13     3758.14     3677.45    116.79 o 
  -9   7  13     3526.42     3485.56    109.17 o 
  -8   7  13     2113.32     1988.18     80.93 o 
  -7   7  13     2250.92     2212.77     82.67 o 
  -6   7  13       29.81       87.65     48.50 o 
  -5   7  13     1343.91     1312.88     57.44 o 
  -4   7  13     4760.94     4509.41    164.94 o 
  -3   7  13     4877.72     4435.96     99.07 o 
  -2   7  13    13540.60    13516.99    205.88 o 
  -1   7  13    13136.94    13040.35    220.42 o 
   0   7  13     4144.10     4416.77    132.00 o 
   1   7  13      636.56      617.65     45.53 o 
   2   7  13       67.60      110.59     36.10 o 
   3   7  13     1690.41     1748.99     66.72 o 
   4   7  13     4116.56     3645.26     97.86 o 
   5   7  13     5323.48     5406.69    122.54 o 
   6   7  13     4349.14     4024.17    128.01 o 
   7   7  13     4094.80     3730.78    115.63 o 
   8   7  13     3445.27     3700.29    120.45 o 
   9   7  13      486.39      311.60     63.23 o 
 -10   8  13        1.52       -9.31     47.40 o 
  -9   8  13      518.04      554.45     57.42 o 
  -8   8  13     1961.62     2018.97     93.85 o 
  -7   8  13     7100.46     6446.56    146.09 o 
  -6   8  13    14097.08    13775.58    235.80 o 
  -5   8  13     8654.79     8424.13    152.19 o 
  -4   8  13     4666.68     4655.50    103.84 o 
  -3   8  13     1920.94     2041.39     68.29 o 
  -2   8  13      183.09      227.96     42.86 o 
  -1   8  13     1489.96     1425.42     76.04 o 
   0   8  13     9934.19    10373.10    190.65 o 
   1   8  13    12320.03    12244.48    211.88 o 
   2   8  13    13428.36    13500.84    215.17 o 
   3   8  13    13923.25    13846.07    218.88 o 
   4   8  13     4586.40     4489.65    110.62 o 
   5   8  13      556.17      579.90     52.80 o 
   6   8  13        2.89      122.89     45.34 o 
   7   8  13      187.28      135.99     50.29 o 
   8   8  13     3466.45     3254.14    114.69 o 
   9   8  13     6480.14     6502.62    169.24 o 
 -10   9  13     3860.58     3893.62    122.37 o 
  -9   9  13     3697.53     3836.69    151.25 o 
  -8   9  13     3458.45     3270.86    104.86 o 
  -7   9  13     1407.69     1502.50     73.87 o 
  -6   9  13        0.66       -7.21     39.28 o 
  -5   9  13     1339.54     1372.29     66.22 o 
  -4   9  13     3003.21     2953.30     97.59 o 
  -3   9  13     9266.69     9259.88    202.03 o 
  -2   9  13    11666.26    11801.64    207.95 o 
  -1   9  13    12033.71    12279.39    240.51 o 
   0   9  13     4260.81     4168.48    111.33 o 
   1   9  13      747.74      844.34     68.69 o 
   2   9  13       26.39       44.08     39.36 o 
   3   9  13     1202.90     1247.88     77.62 o 
   4   9  13     4776.33     4879.26    126.44 o 
   5   9  13     8339.63     7674.88    197.33 o 
   6   9  13     5879.03     5766.95    141.41 o 
   7   9  13     4943.52     4664.34    132.02 o 
   8   9  13     2687.47     2647.32    104.75 o 
   9   9  13      154.44       88.92     68.60 o 
  -9  10  13       67.27       49.67     47.92 o 
  -8  10  13      729.04      746.80     62.11 o 
  -7  10  13     1155.99     1087.54     67.60 o 
  -6  10  13     2798.94     2878.02     95.38 o 
  -5  10  13     1713.02     1689.79    105.98 o 
  -4  10  13      463.25      639.59     53.98 o 
  -3  10  13       65.32       22.52     38.79 o 
  -2  10  13      809.39      793.85     56.07 o 
  -1  10  13     1762.67     1640.32     83.60 o 
   0  10  13      880.55      926.67     74.33 o 
   1  10  13      706.85      840.53     64.13 o 
   2  10  13     2339.36     2565.78     88.71 o 
   3  10  13     3819.51     3480.94    104.87 o 
   4  10  13      896.48      903.32     58.64 o 
   5  10  13      109.88       63.02     58.71 o 
   6  10  13      110.80      153.05     57.18 o 
   7  10  13      589.89      811.51     68.45 o 
   8  10  13      323.42      344.54     61.17 o 
   9  10  13     1171.74     1264.81     86.50 o 
  -9  11  13      159.27      213.61     54.64 o 
  -8  11  13      120.33       81.31     47.63 o 
  -7  11  13      271.78      266.05     50.44 o 
  -6  11  13        3.06       17.57     41.58 o 
  -5  11  13        0.69      -41.97     41.97 o 
  -4  11  13        2.73        6.28     44.68 o 
  -3  11  13        5.84       -9.22     37.91 o 
  -2  11  13       59.64       15.63     38.50 o 
  -1  11  13        3.27       38.28     45.58 o 
   0  11  13      302.49      369.17     49.74 o 
   1  11  13        9.33       51.52     46.05 o 
   2  11  13       10.63      -37.12     38.13 o 
   3  11  13       29.00       54.22     43.01 o 
   4  11  13      133.23       48.81     44.65 o 
   5  11  13       82.96       95.82     52.55 o 
   6  11  13      121.86       50.27     47.72 o 
   7  11  13       23.61       73.48     52.73 o 
   8  11  13       62.94        3.28     53.57 o 
  -9  12  13      172.20      178.34     62.53 o 
  -8  12  13      367.38      378.13     57.01 o 
  -7  12  13     1928.00     2036.17     87.47 o 
  -6  12  13     3931.91     3961.11    128.57 o 
  -5  12  13     4124.00     3937.68    127.01 o 
  -4  12  13     2197.13     2180.45     94.45 o 
  -3  12  13      908.61      909.57     61.18 o 
  -2  12  13       61.24       86.71     41.69 o 
  -1  12  13      294.92      248.79     56.09 o 
   0  12  13      742.25      848.07     60.60 o 
   1  12  13     1193.43     1124.11     72.20 o 
   2  12  13     4615.76     4682.23    125.30 o 
   3  12  13     3566.67     3447.41    122.07 o 
   4  12  13     1577.93     1674.69     89.39 o 
   5  12  13      104.22      122.28     56.99 o 
   6  12  13        7.51      -50.78     50.78 o 
   7  12  13       46.91       53.48     53.10 o 
   8  12  13     1235.64     1197.63     85.68 o 
  -8  13  13     2696.36     2595.49    111.00 o 
  -7  13  13     1436.41     1456.89     96.11 o 
  -6  13  13      193.15      192.59     54.87 o 
  -5  13  13     1664.24     1742.84     90.37 o 
  -4  13  13     1749.59     1574.17     87.07 o 
  -3  13  13     6220.94     6136.51    233.35 o 
  -2  13  13     7399.62     7230.20    157.98 o 
  -1  13  13     6242.03     6385.37    166.18 o 
   0  13  13     3147.03     3242.70    103.37 o 
   1  13  13      951.67     1153.00     69.56 o 
   2  13  13      157.50      154.64     59.29 o 
   3  13  13     1329.14     1453.70     78.69 o 
   4  13  13     3911.25     4117.81    134.71 o 
   5  13  13     7907.00     7800.17    194.07 o 
   6  13  13     7030.44     7144.32    191.22 o 
   7  13  13     5411.72     5287.12    167.68 o 
   8  13  13     3162.08     3456.53    139.56 o 
  -8  14  13     2080.97     2050.25    103.18 o 
  -7  14  13     4072.95     3927.01    134.70 o 
  -6  14  13     6048.50     6083.10    165.64 o 
  -5  14  13     6618.54     6598.61    170.98 o 
  -4  14  13     3593.33     3541.94    180.09 o 
  -3  14  13      789.96      786.67     69.16 o 
  -2  14  13      155.63      184.48     46.90 o 
  -1  14  13     1309.43     1288.22     80.55 o 
   0  14  13     6330.71     6494.79    151.99 o 
   1  14  13     5836.82     5895.55    145.71 o 
   2  14  13     8719.73     8907.89    186.87 o 
   3  14  13     6632.32     6453.73    172.18 o 
   4  14  13     3194.35     3010.26    118.19 o 
   5  14  13      259.57      298.58     63.74 o 
   6  14  13       46.40      122.09     62.07 o 
   7  14  13      263.43      350.14    137.71 o 
  -7  15  13      582.20      663.46     74.68 o 
  -6  15  13       17.65      102.54     62.49 o 
  -5  15  13     1056.84     1090.69    110.74 o 
  -4  15  13     1502.93     1397.57     84.34 o 
  -3  15  13     3525.04     3676.73    129.28 o 
  -2  15  13     4388.61     4461.16    162.06 o 
  -1  15  13     4842.80     5210.43    206.44 o 
   0  15  13     1299.33     1511.37     79.29 o 
   1  15  13       15.83       95.98     48.78 o 
   2  15  13       19.89       23.17     48.39 o 
   3  15  13      601.42      596.30     68.59 o 
   4  15  13     3335.11     3427.17    127.91 o 
   5  15  13     3788.29     3799.12    191.00 o 
   6  15  13     2817.46     2443.42    115.93 o 
   7  15  13     1406.40     1284.01     98.00 o 
  -7  16  13      185.33      193.41     60.28 o 
  -6  16  13      566.94      477.24     68.06 o 
  -5  16  13       11.82       14.66     51.83 o 
  -4  16  13       10.93       15.73     52.30 o 
  -3  16  13      209.99      241.17     58.09 o 
  -2  16  13      497.34      464.07     89.63 o 
  -1  16  13       84.34      174.16     60.63 o 
   0  16  13      951.20      913.79     69.46 o 
   1  16  13      121.02      119.58     51.32 o 
   2  16  13       61.48       41.45     50.11 o 
   3  16  13       56.02       -6.36     55.17 o 
   4  16  13       13.19      -59.88     61.35 o 
   5  16  13       94.91       -7.37     58.69 o 
   6  16  13       48.90       77.28     65.95 o 
  -6  17  13        6.28      -13.68     53.52 o 
  -5  17  13       12.17       29.14     60.95 o 
  -4  17  13      612.72      774.75     74.99 o 
  -3  17  13     1378.55     1327.77     86.10 o 
  -2  17  13      316.53      422.69     88.36 o 
  -1  17  13      604.42      695.20     85.40 o 
   0  17  13     1175.68     1334.40     85.38 o 
   1  17  13      938.85     1191.32     77.74 o 
   2  17  13      207.53      263.95     64.34 o 
   3  17  13      405.32      421.86     69.21 o 
   4  17  13      164.99       96.54     59.72 o 
   5  17  13      532.14      580.16     77.98 o 
  -5  18  13     2172.11     2099.74    106.82 o 
  -4  18  13     2221.28     2295.24    183.84 o 
  -3  18  13      842.63      929.69     79.74 o 
  -2  18  13       20.42       -8.71     64.85 o 
  -1  18  13      255.08      519.62     82.35 o 
   0  18  13     2324.80     2352.65     99.09 o 
   1  18  13     4803.24     5492.99    163.09 o 
   2  18  13     5158.80     5193.01    158.48 o 
   3  18  13     3630.61     3666.76    136.78 o 
   4  18  13     1955.73     2193.03    152.87 o 
  -4  19  13     2469.78     2624.38    178.95 o 
  -3  19  13     5785.57     5912.17    169.36 o 
  -2  19  13     6420.03     6987.02    213.35 o 
  -1  19  13     5708.44     6407.76    365.28 o 
   0  19  13     2657.37     2897.99    135.56 o 
   1  19  13      964.70     1064.61     84.76 o 
   2  19  13      350.13      500.28     94.86 o 
   3  19  13     1404.62     1476.25    117.07 o 
  -2  20  13       20.77       47.99     70.83 o 
  -1  20  13      219.79      321.55     78.16 o 
   0  20  13     1283.22     1320.14    110.37 o 
   1  20  13     3162.78     3426.39    131.96 o 
   2  20  13     3498.07     3767.90    154.67 o 
 -10   0  14     1038.24     1283.59    138.33 o 
  -9   0  14     3563.84     3172.42    227.97 o 
  -8   0  14     6375.49     6333.37    207.80 o 
  -7   0  14     7033.04     6610.47    193.51 o 
  -6   0  14     8069.40     7298.02    254.08 o 
  -5   0  14     9646.92     9394.75    216.45 o 
  -4   0  14     5834.96     5851.39    183.29 o 
  -3   0  14      666.88      722.25     63.87 o 
  -2   0  14     2753.65     2448.65    122.97 o 
  -1   0  14     1745.55     1882.59    105.15 o 
   0   0  14     6632.51     6508.15    206.24 o 
   1   0  14    15133.70    15037.00    346.76 o 
   2   0  14    18579.48    18593.15    354.74 o 
   3   0  14     9924.76    10145.48    225.22 o 
   4   0  14     1648.17     1589.35     98.68 o 
   5   0  14      139.65       72.36     61.94 o 
   6   0  14     3291.03     3589.33    188.53 o 
   7   0  14     4611.15     4507.66    183.77 o 
   8   0  14     5536.44     5599.27    214.45 o 
   9   0  14     5024.41     5448.12    259.64 o 
 -10   1  14     2834.52     2869.19    127.04 o 
  -9   1  14     4424.77     4545.97    146.70 o 
  -8   1  14     1268.80     1214.04     81.74 o 
  -7   1  14      243.55      245.12     39.47 o 
  -6   1  14      445.20      352.75     40.45 o 
  -5   1  14     5630.99     5390.55    106.39 o 
  -4   1  14     8727.88     8168.99    137.17 o 
  -3   1  14    17478.99    17539.94    238.65 o 
  -2   1  14    10395.58    10423.84    160.54 o 
  -1   1  14     3572.99     3650.57    102.01 o 
   0   1  14     3243.76     3179.19    175.98 o 
   1   1  14      841.46      700.79     59.30 o 
   2   1  14     3449.62     3670.78     85.25 o 
   3   1  14     5598.86     5156.59    103.35 o 
   4   1  14     8345.09     8672.55    157.74 o 
   5   1  14     9509.67     8982.15    189.31 o 
   6   1  14     9956.28    10267.68    199.93 o 
   7   1  14     1781.79     1624.11     82.48 o 
   8   1  14      379.30      315.10     60.31 o 
   9   1  14        3.67        8.90     61.50 o 
 -10   2  14       34.48       22.68     58.50 o 
  -9   2  14      921.51      848.67     66.34 o 
  -8   2  14     1215.82     1294.54     67.37 o 
  -7   2  14     1559.03     1485.24     78.41 o 
  -6   2  14      948.03      846.79     50.46 o 
  -5   2  14     1635.83     1522.58     60.43 o 
  -4   2  14     1130.82      998.68     50.63 o 
  -3   2  14      110.80       60.50     31.46 o 
  -2   2  14      140.15      132.06     32.71 o 
  -1   2  14      339.13      514.59     56.27 o 
   0   2  14     2909.36     3057.32     92.92 o 
   1   2  14     3292.55     3563.77     90.18 o 
   2   2  14     1487.29     1405.36     63.63 o 
   3   2  14       67.49       53.81     35.03 o 
   4   2  14      121.19      102.55     38.74 o 
   5   2  14        0.66      -35.82     35.82 o 
   6   2  14     2261.61     2354.17     84.85 o 
   7   2  14      943.04      835.65     67.15 o 
   8   2  14      420.46      455.34     60.75 o 
   9   2  14      747.27      942.89     83.74 o 
 -10   3  14      165.85      129.19     63.18 o 
  -9   3  14        4.74      -22.63     41.57 o 
  -8   3  14      447.70      367.13     47.72 o 
  -7   3  14        1.69       12.64     34.61 o 
  -6   3  14      350.79      427.58     41.36 o 
  -5   3  14       17.16      -30.78     30.78 o 
  -4   3  14      115.09      142.42     35.51 o 
  -3   3  14     2716.04     2702.11     74.05 o 
  -2   3  14     1682.28     1439.20     57.74 o 
  -1   3  14     1385.83     1622.17     62.51 o 
   0   3  14        2.11      -31.64     40.99 o 
   1   3  14      366.86      389.74     41.10 o 
   2   3  14       12.43      -32.56     32.56 o 
   3   3  14      174.76      123.81     37.39 o 
   4   3  14      663.10      722.44     52.16 o 
   5   3  14     1019.74     1016.17     59.88 o 
   6   3  14      266.17      221.45     46.92 o 
   7   3  14       27.08      -16.20     45.91 o 
   8   3  14      103.54      160.66     57.92 o 
   9   3  14       43.74        8.90     57.70 o 
 -10   4  14     1282.75     1519.66     91.19 o 
  -9   4  14      835.73      803.02     62.07 o 
  -8   4  14     2526.18     2572.26    155.04 o 
  -7   4  14     3242.79     2962.18     93.28 o 
  -6   4  14     5122.16     5012.82    110.20 o 
  -5   4  14     2843.17     2450.92     95.21 o 
  -4   4  14      442.37      472.75     42.21 o 
  -3   4  14        1.33        7.19     31.11 o 
  -2   4  14     1887.88     1789.39     59.51 o 
  -1   4  14     3378.88     3460.42    100.26 o 
   0   4  14     4899.77     4938.09    118.98 o 
   1   4  14     6653.08     6821.61    162.01 o 
   2   4  14     8485.22     7831.11    143.04 o 
   3   4  14     7743.72     7687.80    145.31 o 
   4   4  14     1561.54     1683.70     68.47 o 
   5   4  14       29.59       76.60     41.61 o 
   6   4  14      110.49      -11.91     42.14 o 
   7   4  14     1776.04     1869.18     79.61 o 
   8   4  14     2781.80     2764.87    221.00 o 
   9   4  14     3122.99     2834.21    156.30 o 
 -10   5  14     5317.54     5170.87    154.08 o 
  -9   5  14     3208.98     3052.77    104.09 o 
  -8   5  14     1933.23     1925.81     80.00 o 
  -7   5  14       52.67       94.96     41.03 o 
  -6   5  14     2108.98     2089.69     71.91 o 
  -5   5  14     5304.69     5053.30    109.66 o 
  -4   5  14     8403.13     8268.75    204.91 o 
  -3   5  14     9999.38     9902.63    166.08 o 
  -2   5  14    11272.21    10842.41    175.18 o 
  -1   5  14    11825.08    12354.19    250.77 o 
   0   5  14      601.55      569.02     58.77 o 
   1   5  14       26.82       44.42     38.69 o 
   2   5  14     1865.74     1926.19     68.28 o 
   3   5  14     9142.49     8777.07    158.69 o 
   4   5  14     9550.66     9575.45    171.69 o 
   5   5  14     8885.00     7919.62    154.79 o 
   6   5  14     5548.55     5597.46    130.39 o 
   7   5  14     2782.35     2375.86     95.82 o 
   8   5  14      540.91      599.31     64.93 o 
   9   5  14       20.98       32.86     60.09 o 
 -10   6  14      473.22      522.48     63.54 o 
  -9   6  14     1744.28     1612.29     80.20 o 
  -8   6  14     5745.51     5640.98    136.72 o 
  -7   6  14     7177.31     6980.20    150.62 o 
  -6   6  14     8816.97     8578.30    154.07 o 
  -5   6  14     6367.81     6186.11    157.36 o 
  -4   6  14     1824.08     1661.62     62.62 o 
  -3   6  14      157.04      190.33     35.55 o 
  -2   6  14     3956.40     3839.98    121.97 o 
  -1   6  14     7110.66     6914.33    161.46 o 
   0   6  14    13862.14    14193.33    299.85 o 
   1   6  14    17503.57    17448.97    282.79 o 
   2   6  14     7738.31     7568.96    166.77 o 
   3   6  14     3789.84     3847.93     98.65 o 
   4   6  14      567.25      499.11     49.77 o 
   5   6  14       86.39       73.73     42.39 o 
   6   6  14     2167.83     2216.96     94.53 o 
   7   6  14     3504.30     3644.35    115.12 o 
   8   6  14     4243.26     4285.53    131.27 o 
   9   6  14     4909.72     4615.38    143.60 o 
  -9   7  14     2013.63     1969.51     87.52 o 
  -8   7  14       98.92       77.99     44.35 o 
  -7   7  14       18.96       -3.88     40.52 o 
  -6   7  14      639.78      544.65     52.30 o 
  -5   7  14     1122.55     1182.10     57.61 o 
  -4   7  14     4744.73     4603.24    104.00 o 
  -3   7  14     3071.69     2930.60     81.60 o 
  -2   7  14     1875.88     2163.61     89.48 o 
  -1   7  14     1829.94     1710.31     94.20 o 
   0   7  14     1064.16     1243.30     83.25 o 
   1   7  14        0.69      -18.71     42.20 o 
   2   7  14     1631.25     1612.51     72.89 o 
   3   7  14     3370.42     3502.32     94.79 o 
   4   7  14     1639.88     1516.84     68.11 o 
   5   7  14     3005.56     2995.90     92.57 o 
   6   7  14     2481.94     2340.72     86.04 o 
   7   7  14      878.41      809.68     67.90 o 
   8   7  14      177.43      255.01     59.74 o 
   9   7  14      159.80      219.62     64.52 o 
  -9   8  14       17.03       13.91     46.79 o 
  -8   8  14      287.04      261.28     51.62 o 
  -7   8  14       48.64       61.19     42.64 o 
  -6   8  14      137.77      124.88     47.45 o 
  -5   8  14      734.62      689.76     54.43 o 
  -4   8  14       88.51       77.35     34.11 o 
  -3   8  14       33.29      -34.74     34.74 o 
  -2   8  14     1153.08     1294.04     64.62 o 
  -1   8  14      119.80       68.48     46.28 o 
   0   8  14        4.21       31.20     52.78 o 
   1   8  14      300.02      293.61     51.57 o 
   2   8  14       15.51      -29.86     40.59 o 
   3   8  14      289.00      329.78     49.41 o 
   4   8  14        0.40        8.62     38.12 o 
   5   8  14        0.46      -38.62     38.62 o 
   6   8  14      251.91      283.01     52.31 o 
   7   8  14      469.44      448.71     60.63 o 
   8   8  14        6.31      -52.84     52.84 o 
  -9   9  14      433.55      374.30     62.82 o 
  -8   9  14      470.29      381.23     55.52 o 
  -7   9  14       32.33       43.38     46.72 o 
  -6   9  14      367.49      411.87     51.36 o 
  -5   9  14     2654.87     2591.41     88.88 o 
  -4   9  14     1789.53     1748.07     96.53 o 
  -3   9  14     2515.00     2489.56     86.46 o 
  -2   9  14     2536.10     2206.66     81.07 o 
  -1   9  14      972.99     1114.16     97.40 o 
   0   9  14       71.45       45.10     52.67 o 
   1   9  14       63.82      145.72     46.78 o 
   2   9  14      194.00      220.81     59.23 o 
   3   9  14      695.02      587.69     56.57 o 
   4   9  14     4725.38     4971.82    131.70 o 
   5   9  14     1361.97     1312.92     68.69 o 
   6   9  14      623.98      549.53     58.50 o 
   7   9  14     1460.83     1735.34    116.04 o 
   8   9  14      360.55      257.73     61.97 o 
  -9  10  14      917.09     1029.44     73.62 o 
  -8  10  14     1967.83     1696.92     91.71 o 
  -7  10  14     5444.75     5298.59    135.21 o 
  -6  10  14     6386.51     6426.57    154.72 o 
  -5  10  14     2629.15     2533.36    192.18 o 
  -4  10  14     1884.13     1768.25     78.21 o 
  -3  10  14      685.88      601.04     54.16 o 
  -2  10  14      169.95      206.39     54.24 o 
  -1  10  14     7568.82     7903.94    184.37 o 
   0  10  14     7385.79     6701.78    187.87 o 
   1  10  14     5765.64     5846.30    152.71 o 
   2  10  14    10869.19    10821.85    225.00 o 
   3  10  14     4863.97     4532.19    122.30 o 
   4  10  14      721.71      796.90     66.13 o 
   5  10  14      576.20      553.46     59.45 o 
   6  10  14      948.12      799.32     75.74 o 
   7  10  14     1796.40     1778.58     99.02 o 
   8  10  14     4911.56     4806.34    159.97 o 
  -8  11  14      806.66      672.82     64.84 o 
  -7  11  14       72.02      104.99     47.06 o 
  -6  11  14     1099.40     1225.37     78.70 o 
  -5  11  14     4729.63     4490.98    135.65 o 
  -4  11  14     5887.08     5726.67    153.56 o 
  -3  11  14     7742.17     7797.09    164.31 o 
  -2  11  14    10550.96    10916.81    229.70 o 
  -1  11  14     3227.69     3320.98    117.74 o 
   0  11  14      912.99      806.39     85.41 o 
   1  11  14      268.28      228.72     52.41 o 
   2  11  14      430.69      549.47     62.54 o 
   3  11  14     4778.44     4746.62    127.84 o 
   4  11  14    10802.13    10724.88    210.58 o 
   5  11  14     7465.16     7346.51    187.73 o 
   6  11  14     4692.48     4445.12    146.93 o 
   7  11  14     4641.80     5207.15    148.84 o 
   8  11  14      862.90      740.86     76.67 o 
  -8  12  14     1888.23     1735.17    114.62 o 
  -7  12  14     5118.77     4960.71    229.81 o 
  -6  12  14     3414.75     3127.96    117.56 o 
  -5  12  14     1936.76     1815.04     90.84 o 
  -4  12  14     1199.24     1298.41     78.61 o 
  -3  12  14        6.47       20.96     41.38 o 
  -2  12  14      289.98      347.50     60.04 o 
  -1  12  14     5974.00     5661.37    156.03 o 
   0  12  14     5618.83     5508.84    163.98 o 
   1  12  14     2488.54     2488.40    106.30 o 
   2  12  14     4745.81     4801.82    142.60 o 
   3  12  14     2716.78     2656.90     98.21 o 
   4  12  14      192.83      227.27     58.31 o 
   5  12  14     1047.81     1131.51    113.69 o 
   6  12  14     2054.77     2331.99    111.75 o 
   7  12  14     2197.30     2049.06    137.11 o 
  -7  13  14       30.99       14.66     53.41 o 
  -6  13  14      299.01      304.96     60.22 o 
  -5  13  14      478.05      371.24     63.14 o 
  -4  13  14      156.87      148.99     54.12 o 
  -3  13  14      411.58      442.44     60.79 o 
  -2  13  14     1747.27     1886.98     95.36 o 
  -1  13  14      424.87      521.97     65.46 o 
   0  13  14        4.91      130.57     55.46 o 
   1  13  14      263.30      317.40     57.76 o 
   2  13  14      292.93      207.05     57.57 o 
   3  13  14      643.27      828.78     66.50 o 
   4  13  14     1677.52     1545.73     90.92 o 
   5  13  14      850.63      816.11     77.57 o 
   6  13  14      341.60      212.58     65.91 o 
   7  13  14      544.25      697.71     83.37 o 
  -7  14  14       49.88       24.94     54.38 o 
  -6  14  14      388.74      371.15     63.04 o 
  -5  14  14      695.06      694.79     71.41 o 
  -4  14  14      154.64       46.61     53.24 o 
  -3  14  14        0.61       19.84     50.14 o 
  -2  14  14      102.16      147.18     54.62 o 
  -1  14  14      467.24      470.71     65.46 o 
   0  14  14      302.55      385.95     63.91 o 
   1  14  14     1221.94     1319.55     86.87 o 
   2  14  14      980.04      826.24     73.38 o 
   3  14  14     1339.18     1572.37    117.47 o 
   4  14  14      345.47      305.69     65.72 o 
   5  14  14       49.01       95.87     59.90 o 
   6  14  14       63.48       86.12     61.54 o 
  -6  15  14      244.47      253.98     63.78 o 
  -5  15  14      440.62      410.83     65.89 o 
  -4  15  14     1936.77     1917.31     97.30 o 
  -3  15  14     2316.58     2069.77    115.00 o 
  -2  15  14     2208.20     2152.23    162.36 o 
  -1  15  14     2336.22     2349.81    106.33 o 
   0  15  14     1485.11     1703.27     96.48 o 
   1  15  14      299.36      311.14     60.32 o 
   2  15  14       93.58      134.61     58.86 o 
   3  15  14     1564.67     1652.67     96.21 o 
   4  15  14     2703.01     2523.41    112.34 o 
   5  15  14     4092.42     4198.09    149.29 o 
   6  15  14     2629.05     2777.46    145.83 o 
  -6  16  14     2777.71     2653.77    117.55 o 
  -5  16  14     2206.55     2139.94    105.71 o 
  -4  16  14      768.18      740.08     74.74 o 
  -3  16  14        7.39       44.86     64.19 o 
  -2  16  14     1057.87     1093.50    106.72 o 
  -1  16  14     4440.56     5019.97    155.38 o 
   0  16  14     6589.53     6665.42    179.29 o 
   1  16  14     8069.95     8310.75    201.55 o 
   2  16  14     4177.64     4062.39    152.68 o 
   3  16  14     3292.35     3375.01    128.08 o 
   4  16  14      697.31      558.70     77.63 o 
   5  16  14      134.68      248.07     70.78 o 
  -5  17  14     1423.16     1322.22     91.12 o 
  -4  17  14     3275.28     3293.74    161.93 o 
  -3  17  14     3986.49     4053.27    160.75 o 
  -2  17  14     4133.35     4599.30    217.68 o 
  -1  17  14     3224.48     3775.05    279.75 o 
   0  17  14      745.33      847.66     78.76 o 
   1  17  14       24.80      186.12     60.86 o 
   2  17  14     1188.45     1254.65    103.73 o 
   3  17  14     2640.67     2562.91    115.65 o 
   4  17  14     3658.38     3618.95    243.77 o 
  -4  18  14        6.77       87.85     59.76 o 
  -3  18  14        0.68      -63.99     65.12 o 
  -2  18  14      509.28      621.48     87.97 o 
  -1  18  14     1674.43     1771.39    114.27 o 
   0  18  14     1694.76     1801.25    122.68 o 
   1  18  14     1957.45     1861.91    113.32 o 
   2  18  14     1691.44     1981.07    152.66 o 
   3  18  14      895.39      788.71    109.64 o 
  -2  19  14       37.28      114.28     88.98 o 
  -1  19  14       56.93      116.70     71.68 o 
   0  19  14      238.31      303.25     78.85 o 
   1  19  14       16.62       57.28     80.73 o 
  -9   1  15       83.10       44.81     57.36 o 
  -8   1  15        0.00      -40.05     40.05 o 
  -7   1  15       74.51       67.30     39.54 o 
  -6   1  15      966.45      987.75     54.04 o 
  -5   1  15     2478.02     2393.56     75.62 o 
  -4   1  15     4346.37     4224.01    115.23 o 
  -3   1  15     3883.97     3593.05     86.40 o 
  -2   1  15     2119.83     2054.18     80.26 o 
  -1   1  15      127.00       79.35     39.01 o 
   0   1  15        2.09       26.75     38.09 o 
   1   1  15     1446.23     1717.73     91.26 o 
   2   1  15     4218.60     3879.02     96.72 o 
   3   1  15     3423.97     3566.86     93.97 o 
   4   1  15     3224.08     3011.32     97.18 o 
   5   1  15     5056.40     5061.57    131.98 o 
   6   1  15      979.55      894.58     68.24 o 
   7   1  15        7.66       -0.70     50.34 o 
   8   1  15        1.04      -53.37     53.37 o 
   9   1  15      141.50      162.94     69.52 o 
  -9   2  15     4896.24     4970.74    142.62 o 
  -8   2  15     5673.14     5322.32    141.13 o 
  -7   2  15     5242.73     5165.71    114.91 o 
  -6   2  15     3844.43     3663.65     94.39 o 
  -5   2  15     1333.90     1256.01     59.67 o 
  -4   2  15      249.33      273.90     40.15 o 
  -3   2  15     5895.69     5553.55    110.92 o 
  -2   2  15     8933.29     9184.28    163.60 o 
  -1   2  15    12330.87    11501.95    208.66 o 
   0   2  15    11808.34    12510.10    220.82 o 
   1   2  15     8037.39     7650.84    157.00 o 
   2   2  15     4270.37     4385.33    131.97 o 
   3   2  15     1167.18     1195.51     60.08 o 
   4   2  15       91.53      108.54     41.40 o 
   5   2  15     2354.07     2365.35     88.43 o 
   6   2  15     5469.69     5495.19    141.42 o 
   7   2  15     5174.13     4785.49    136.53 o 
   8   2  15     3994.26     4428.37    138.09 o 
   9   2  15     2357.26     2250.93    116.95 o 
  -9   3  15      802.76      756.18     68.97 o 
  -8   3  15        9.01        9.78     40.50 o 
  -7   3  15      301.07      280.61     42.38 o 
  -6   3  15     3485.43     3470.15     99.04 o 
  -5   3  15     8822.89     8619.88    153.47 o 
  -4   3  15    12249.86    11906.47    191.77 o 
  -3   3  15     9630.38     9795.20    165.25 o 
  -2   3  15     5718.69     5784.32    132.53 o 
  -1   3  15     2605.92     2516.39    114.36 o 
   0   3  15       12.22       82.28     45.86 o 
   1   3  15     3258.35     3427.25    115.77 o 
   2   3  15     7117.80     6931.55    148.30 o 
   3   3  15    10256.38    10909.24    258.26 o 
   4   3  15    10583.79     9993.95    177.35 o 
   5   3  15    10275.28    10227.33    184.43 o 
   6   3  15     2898.60     2632.52     90.81 o 
   7   3  15      182.27      226.05     56.34 o 
   8   3  15      126.42      205.82     62.26 o 
   9   3  15      512.63      520.29    107.97 o 
  -9   4  15     3946.22     4305.18    144.10 o 
  -8   4  15     4098.80     3916.70    112.81 o 
  -7   4  15     2925.52     2839.24    106.13 o 
  -6   4  15     1785.43     1912.33     70.79 o 
  -5   4  15      996.02      966.22     82.14 o 
  -4   4  15      113.58       69.15     34.78 o 
  -3   4  15     2514.21     2481.29     75.15 o 
  -2   4  15     2553.51     2502.99    120.04 o 
  -1   4  15     4467.31     4143.52    112.00 o 
   0   4  15    10610.51    10880.84    225.70 o 
   1   4  15     5786.11     5308.25    145.45 o 
   2   4  15     1600.44     1714.07     73.92 o 
   3   4  15       17.00      102.13     39.35 o 
   4   4  15       28.02      125.83     42.31 o 
   5   4  15      493.53      575.55     75.01 o 
   6   4  15     2621.39     2837.28     94.62 o 
   7   4  15     1877.16     1833.94    105.94 o 
   8   4  15     1899.07     2223.18    137.64 o 
  -9   5  15      314.58      539.96     59.76 o 
  -8   5  15       58.78       77.64     45.42 o 
  -7   5  15      301.43      231.00     47.71 o 
  -6   5  15       36.16       50.89     36.26 o 
  -5   5  15      897.50      976.15     63.27 o 
  -4   5  15     1338.05     1196.73     56.88 o 
  -3   5  15      644.13      696.17     48.23 o 
  -2   5  15      109.70      151.49     40.66 o 
  -1   5  15      327.97      432.77     65.31 o 
   0   5  15       14.73       31.38     45.12 o 
   1   5  15      455.02      424.07     58.03 o 
   2   5  15      851.49      844.61     59.75 o 
   3   5  15      176.62      141.05     41.36 o 
   4   5  15       61.29       50.90     40.96 o 
   5   5  15      657.80      708.14     55.82 o 
   6   5  15       42.47        2.95     43.75 o 
   7   5  15       14.73       -7.82     61.68 o 
   8   5  15       87.67      104.12     60.55 o 
  -9   6  15     1064.41     1125.69     75.74 o 
  -8   6  15      723.27      660.79     58.60 o 
  -7   6  15     1328.41     1281.54     69.44 o 
  -6   6  15      295.93      228.18     43.46 o 
  -5   6  15       23.35       23.78     34.60 o 
  -4   6  15        1.93       -1.73     33.12 o 
  -3   6  15        6.70      -19.38     32.13 o 
  -2   6  15     1816.83     1919.19    133.37 o 
  -1   6  15     2127.43     2069.74    102.27 o 
   0   6  15      237.77      268.57     58.62 o 
   1   6  15      197.57      286.40     54.91 o 
   2   6  15      177.65      115.08     42.27 o 
   3   6  15      804.06      923.08     56.63 o 
   4   6  15      259.73      299.40     57.69 o 
   5   6  15      120.11       90.62     43.21 o 
   6   6  15       45.66       23.61     53.63 o 
   7   6  15      307.92      407.05     61.17 o 
   8   6  15      563.27      442.71     81.38 o 
  -9   7  15      612.95      684.83     89.06 o 
  -8   7  15      154.27       91.15     50.24 o 
  -7   7  15      438.09      405.70     53.14 o 
  -6   7  15     4511.06     4429.23    118.71 o 
  -5   7  15     4492.48     4198.99    102.66 o 
  -4   7  15     5110.17     4987.14    111.62 o 
  -3   7  15     4136.56     3840.81    120.20 o 
  -2   7  15     5619.67     5769.06    170.38 o 
  -1   7  15     1374.83     1352.23    147.35 o 
   0   7  15        0.76      -15.75     49.76 o 
   1   7  15      409.08      468.04     66.63 o 
   2   7  15     2202.07     1844.88     85.13 o 
   3   7  15     6430.43     6472.81    135.85 o 
   4   7  15     8302.60     7814.07    155.01 o 
   5   7  15     2482.62     2424.01     87.04 o 
   6   7  15     1721.22     1825.46     81.35 o 
   7   7  15      865.90      900.49     72.57 o 
   8   7  15       29.04       14.49     64.00 o 
  -8   8  15     4995.31     4956.14    198.72 o 
  -7   8  15     5802.18     5770.22    140.84 o 
  -6   8  15     3855.48     3816.42    111.88 o 
  -5   8  15     1104.46     1146.13     73.04 o 
  -4   8  15        3.79       51.70     40.06 o 
  -3   8  15      732.21      641.64     62.81 o 
  -2   8  15     6945.09     6910.38    168.97 o 
  -1   8  15    10108.99    10062.22    241.85 o 
   0   8  15     7983.47     7529.38    202.73 o 
   1   8  15     6862.23     6717.22    189.76 o 
   2   8  15     3690.18     3447.44    119.68 o 
   3   8  15     1458.20     1464.27     82.27 o 
   4   8  15      143.58      223.83     46.94 o 
   5   8  15      894.92      894.16     63.29 o 
   6   8  15     2397.51     2476.54    120.03 o 
   7   8  15     4423.93     4799.81    142.56 o 
   8   8  15     4968.07     4754.50    148.91 o 
  -8   9  15       95.44       58.59     49.42 o 
  -7   9  15     1032.98      993.03     66.61 o 
  -6   9  15     3393.61     3272.61    104.23 o 
  -5   9  15     6130.94     5970.21    182.15 o 
  -4   9  15     7332.28     7382.78    223.31 o 
  -3   9  15     5673.39     5265.33    146.99 o 
  -2   9  15     2672.02     2841.85    106.20 o 
  -1   9  15      346.65      387.71     66.15 o 
   0   9  15      174.41      147.50     70.53 o 
   1   9  15     1049.70      956.49     94.53 o 
   2   9  15     4977.00     5197.12    149.19 o 
   3   9  15     6421.89     6138.34    185.25 o 
   4   9  15     6007.69     5893.22    146.02 o 
   5   9  15     3258.10     2909.75    128.65 o 
   6   9  15     1296.41     1288.63     79.68 o 
   7   9  15      270.01      308.88     61.23 o 
  -8  10  15     1376.18     1568.50     83.29 o 
  -7  10  15     1152.72     1240.98     97.93 o 
  -6  10  15     1312.23     1295.63     94.45 o 
  -5  10  15      440.08      443.57     67.04 o 
  -4  10  15       99.06      137.05     44.79 o 
  -3  10  15      298.32      327.53     58.18 o 
  -2  10  15     1813.64     1794.43    120.17 o 
  -1  10  15     3660.87     3806.99    153.96 o 
   0  10  15     3679.39     3721.24    157.22 o 
   1  10  15     1267.97     1339.17     94.53 o 
   2  10  15      818.42      832.10     69.33 o 
   3  10  15      449.12      405.24     63.36 o 
   4  10  15       80.06      103.36     48.96 o 
   5  10  15      894.56      876.91     74.77 o 
   6  10  15     1102.14     1049.30     83.71 o 
   7  10  15     1910.34     2072.80    110.22 o 
  -7  11  15       32.50      -22.70     54.28 o 
  -6  11  15        0.87      -46.66     46.66 o 
  -5  11  15       23.64      -39.68     47.09 o 
  -4  11  15      176.90      268.45     56.77 o 
  -3  11  15       50.38       34.68     49.47 o 
  -2  11  15       54.99        4.77     50.18 o 
  -1  11  15       37.29       33.09     51.14 o 
   0  11  15       28.33       41.76     55.78 o 
   1  11  15      163.99      192.47     64.16 o 
   2  11  15        3.55        2.89     56.82 o 
   3  11  15       28.40       57.35     53.91 o 
   4  11  15      129.73      199.82     53.55 o 
   5  11  15      171.42      180.27     59.84 o 
   6  11  15      302.63      388.32     69.50 o 
   7  11  15      101.77      201.83     69.83 o 
  -7  12  15     1784.90     1947.36    116.20 o 
  -6  12  15     1447.17     1570.49     93.93 o 
  -5  12  15      538.48      480.98     65.38 o 
  -4  12  15       72.55       50.01     51.91 o 
  -3  12  15      558.18      518.07     64.97 o 
  -2  12  15     1386.38     1451.75     89.10 o 
  -1  12  15     2628.91     2630.31    108.83 o 
   0  12  15     1477.99     1544.97    100.12 o 
   1  12  15     1182.81     1088.26     95.82 o 
   2  12  15     1809.74     1902.98     98.14 o 
   3  12  15      788.67      795.36     73.24 o 
   4  12  15        3.67      107.82     55.59 o 
   5  12  15      632.59      526.85     70.66 o 
   6  12  15     1376.45     1434.32     96.29 o 
  -6  13  15     2239.68     2181.78    105.17 o 
  -5  13  15     5048.53     5045.42    150.83 o 
  -4  13  15     4260.10     4092.02    135.09 o 
  -3  13  15     5521.53     5603.59    221.96 o 
  -2  13  15     3864.75     4272.01    139.54 o 
  -1  13  15      508.59      551.67     70.47 o 
   0  13  15       48.42       82.06     58.03 o 
   1  13  15     1231.90     1123.32    202.38 o 
   2  13  15     1819.48     2000.87     99.43 o 
   3  13  15     6299.35     5798.13    164.82 o 
   4  13  15     6863.17     6902.80    183.18 o 
   5  13  15     2979.60     2758.71    121.00 o 
   6  13  15     2255.58     2626.97    122.55 o 
  -6  14  15     2225.02     2208.64    112.98 o 
  -5  14  15      356.87      339.09     65.97 o 
  -4  14  15      108.18       73.60     54.85 o 
  -3  14  15      283.11      219.18     70.12 o 
  -2  14  15     3726.70     3696.66    132.26 o 
  -1  14  15     8392.31     8895.37    211.62 o 
   0  14  15     5850.85     5726.08    184.90 o 
   1  14  15     3294.47     3797.30    153.61 o 
   2  14  15     2054.26     2114.86    103.01 o 
   3  14  15      780.43      744.54     86.16 o 
   4  14  15       59.82       98.58     61.15 o 
   5  14  15     2146.69     2487.69    131.02 o 
  -5  15  15     2709.85     2870.52    180.88 o 
  -4  15  15     1361.48     1319.18    104.67 o 
  -3  15  15     1947.70     1932.94    117.32 o 
  -2  15  15     1274.22     1283.90    103.01 o 
  -1  15  15       79.04      108.35     59.46 o 
   0  15  15        8.94      -10.89     63.61 o 
   1  15  15      538.03      692.87     82.41 o 
   2  15  15     1731.16     2051.41    104.50 o 
   3  15  15     2976.10     3083.47    208.47 o 
   4  15  15     2292.50     2739.52    121.79 o 
  -4  16  15       35.65       21.79     69.12 o 
  -3  16  15        9.89      120.04     71.27 o 
  -2  16  15      137.84      211.81     73.16 o 
  -1  16  15      636.42      695.42     76.73 o 
   0  16  15       15.26       39.31     66.13 o 
   1  16  15      147.65      286.71     73.65 o 
   2  16  15      207.64      327.04     75.27 o 
   3  16  15        7.71      139.80     71.04 o 
  -3  17  15      577.12      664.29     90.42 o 
  -2  17  15      214.30      254.00     77.61 o 
  -1  17  15      380.18      302.25     78.36 o 
   0  17  15      129.28      150.26     72.19 o 
   1  17  15       32.22       41.65     69.33 o 
   2  17  15       89.76      103.17     70.06 o 
  -9   0  16     4158.92     4797.68    233.25 o 
  -8   0  16     3540.01     3615.66    155.73 o 
  -7   0  16     2734.55     2964.15    135.76 o 
  -6   0  16     2176.42     2138.93    140.19 o 
  -5   0  16       38.96       31.05     53.86 o 
  -4   0  16     3133.24     3073.83    117.60 o 
  -3   0  16     8690.78     8794.35    251.49 o 
  -2   0  16     5910.47     5261.98    183.92 o 
  -1   0  16    13043.77    13514.31    336.32 o 
   0   0  16     9362.66     8803.13    250.40 o 
   1   0  16     2854.59     3192.08    143.22 o 
   2   0  16      428.42      523.89     73.93 o 
   3   0  16       66.87      100.02     99.50 o 
   4   0  16      773.48      578.23     82.28 o 
   5   0  16     8736.06     8989.63    345.21 o 
   6   0  16    13402.61    12929.99    347.79 o 
   7   0  16     9228.61     9072.28    285.72 o 
   8   0  16     3517.29     3667.17    286.34 o 
  -9   1  16       95.33      127.92     65.92 o 
  -8   1  16     1025.57     1034.63    112.62 o 
  -7   1  16     1610.29     1509.83     72.17 o 
  -6   1  16     2744.28     2579.62     85.53 o 
  -5   1  16     8710.73     8225.29    151.04 o 
  -4   1  16     7004.17     7054.24    136.45 o 
  -3   1  16     2993.35     2955.84     96.24 o 
  -2   1  16     1351.47     1371.93     70.01 o 
  -1   1  16        1.39       15.96     40.28 o 
   0   1  16     1257.07     1407.14     71.30 o 
   1   1  16     7793.90     7041.58    152.79 o 
   2   1  16     8455.76     8933.65    200.91 o 
   3   1  16     3778.85     3145.00    100.81 o 
   4   1  16     6343.34     6775.88    154.09 o 
   5   1  16     2272.44     1917.06     86.99 o 
   6   1  16       97.05      152.07     57.14 o 
   7   1  16      902.87     1110.56     86.16 o 
   8   1  16      644.92      801.67     78.68 o 
  -8   2  16      412.51      373.08     59.42 o 
  -7   2  16      152.14      183.03     43.39 o 
  -6   2  16       31.32       14.10     36.23 o 
  -5   2  16        3.28       -6.26     36.09 o 
  -4   2  16      605.92      572.63     47.37 o 
  -3   2  16     1854.00     1891.46     76.08 o 
  -2   2  16      748.15      664.80     89.17 o 
  -1   2  16     2905.56     3346.19    102.38 o 
   0   2  16     2564.98     2538.77     89.27 o 
   1   2  16      971.77     1040.51     77.34 o 
   2   2  16        7.61       18.99     61.46 o 
   3   2  16       73.71      113.25     45.45 o 
   4   2  16       84.42       32.56     45.81 o 
   5   2  16     1179.77     1080.82     70.30 o 
   6   2  16     1831.41     1890.60     91.18 o 
   7   2  16     1193.73     1146.01     79.40 o 
   8   2  16      586.21      485.20     78.28 o 
  -8   3  16       52.31       81.88     51.41 o 
  -7   3  16       91.02       40.14     39.49 o 
  -6   3  16      218.82      213.04     41.78 o 
  -5   3  16       32.87       74.74     37.53 o 
  -4   3  16       33.53       46.47     37.14 o 
  -3   3  16      155.03      107.11     40.39 o 
  -2   3  16        2.66       38.27     44.14 o 
  -1   3  16      378.37      371.78     49.68 o 
   0   3  16     1424.39     1760.38     88.00 o 
   1   3  16      144.63      291.23     55.32 o 
   2   3  16      173.12      197.37     51.39 o 
   3   3  16      241.57      208.19     52.54 o 
   4   3  16       57.59       28.61     41.73 o 
   5   3  16      277.21      298.79     51.51 o 
   6   3  16       13.04      -47.95     47.95 o 
   7   3  16      246.91      191.14     59.06 o 
   8   3  16      132.35       23.92     63.87 o 
  -8   4  16     2966.80     2954.74    103.82 o 
  -7   4  16      844.55      715.80     67.46 o 
  -6   4  16      726.92      743.14     53.41 o 
  -5   4  16        7.84       24.51     35.98 o 
  -4   4  16      536.80      498.25     46.52 o 
  -3   4  16     1641.62     1763.64     74.80 o 
  -2   4  16     5368.56     5325.57    139.75 o 
  -1   4  16     3837.41     3822.03    136.93 o 
   0   4  16     3481.03     3469.90    120.64 o 
   1   4  16     1937.07     2196.72     96.80 o 
   2   4  16      560.05      604.42     65.19 o 
   3   4  16        1.26       -2.66     44.13 o 
   4   4  16     1350.80     1335.86     68.10 o 
   5   4  16     2478.68     2561.21     90.03 o 
   6   4  16     2624.58     2405.00     99.00 o 
   7   4  16     3103.12     3087.27    115.81 o 
   8   4  16     1777.29     2122.21    157.74 o 
  -8   5  16      768.87      760.55     65.59 o 
  -7   5  16     2341.36     2250.30     89.75 o 
  -6   5  16     4988.50     4458.31    109.12 o 
  -5   5  16     6928.56     6527.56    132.87 o 
  -4   5  16     7183.81     6992.75    137.87 o 
  -3   5  16     4312.83     4231.56    112.37 o 
  -2   5  16      653.85      646.29     70.67 o 
  -1   5  16       17.47       81.33     54.07 o 
   0   5  16     2197.62     2330.38    110.42 o 
   1   5  16     4590.10     4374.91    158.89 o 
   2   5  16     8564.02     8342.63    194.05 o 
   3   5  16    11013.13    10636.69    205.69 o 
   4   5  16     7399.43     7463.62    154.11 o 
   5   5  16     3160.17     3126.51     99.51 o 
   6   5  16      377.47      526.55     60.16 o 
   7   5  16       51.87       78.33     60.69 o 
  -8   6  16     4375.26     4392.21    128.47 o 
  -7   6  16     1736.29     1847.80     83.54 o 
  -6   6  16      568.79      663.25     57.88 o 
  -5   6  16       19.72        9.97     37.99 o 
  -4   6  16      708.75      742.20     53.81 o 
  -3   6  16     2171.91     2170.05     93.72 o 
  -2   6  16     7491.70     7002.80    194.13 o 
  -1   6  16     9680.50     9643.59    236.55 o 
   0   6  16     9116.36     8527.50    281.81 o 
   1   6  16     6144.37     6425.02    185.78 o 
   2   6  16      197.29      202.77     56.31 o 
   3   6  16      169.86      195.53     48.90 o 
   4   6  16     1999.42     1968.57     78.46 o 
   5   6  16     3397.21     3473.28    104.46 o 
   6   6  16     5217.46     4959.85    149.90 o 
   7   6  16     5289.42     5483.19    152.79 o 
  -8   7  16      160.55       77.37     51.70 o 
  -7   7  16      685.52      599.69     69.92 o 
  -6   7  16     2643.22     2581.62     93.18 o 
  -5   7  16     2881.28     2476.41     81.86 o 
  -4   7  16     5284.43     5316.52    144.71 o 
  -3   7  16      928.61      792.80     66.61 o 
  -2   7  16       14.22       62.43     53.79 o 
  -1   7  16        4.57      -42.90     64.88 o 
   0   7  16      301.96      379.19     69.17 o 
   1   7  16     1739.83     1657.79     99.64 o 
   2   7  16     3448.67     3466.68    157.13 o 
   3   7  16     2345.44     2378.91    140.31 o 
   4   7  16     2117.90     1875.30     78.77 o 
   5   7  16     1374.65     1345.95     78.86 o 
   6   7  16        4.81       55.02     53.09 o 
   7   7  16      318.50      339.45     64.44 o 
  -7   8  16      109.29      131.86     50.34 o 
  -6   8  16      317.74      324.33     52.64 o 
  -5   8  16      175.99      270.68     56.18 o 
  -4   8  16       37.15       44.53     47.48 o 
  -3   8  16       68.99       68.23     50.27 o 
  -2   8  16       89.07       88.14     55.02 o 
  -1   8  16       93.70       95.01     56.51 o 
   0   8  16      142.52      128.33     59.63 o 
   1   8  16        2.45      -52.37     52.60 o 
   2   8  16      596.96      547.44     88.37 o 
   3   8  16        0.76       -0.80     48.55 o 
   4   8  16        2.08      -10.94     53.51 o 
   5   8  16      182.85      148.51     48.50 o 
   6   8  16      103.72       85.85     55.40 o 
   7   8  16       70.61      168.70     62.12 o 
  -7   9  16     1007.60     1055.17     93.10 o 
  -6   9  16      712.50      629.86     68.04 o 
  -5   9  16      884.31      801.62     71.35 o 
  -4   9  16      449.62      310.16     59.03 o 
  -3   9  16     1470.42     1633.11     97.09 o 
  -2   9  16      245.70      216.33     62.06 o 
  -1   9  16        1.25      -17.75     54.68 o 
   0   9  16       93.16      109.60     59.29 o 
   1   9  16      690.99      647.14     77.01 o 
   2   9  16     1757.41     1848.79    157.35 o 
   3   9  16     2500.31     2380.03    103.87 o 
   4   9  16     1086.17     1023.54     78.31 o 
   5   9  16      618.04      624.19     66.78 o 
   6   9  16      543.85      546.16     75.70 o 
  -7  10  16     2536.92     2478.92    112.60 o 
  -6  10  16      384.43      324.83     62.52 o 
  -5  10  16       66.22      100.01     53.38 o 
  -4  10  16      410.10      470.38     75.22 o 
  -3  10  16     3414.59     3507.31    124.31 o 
  -2  10  16     6359.39     6299.06    187.29 o 
  -1  10  16     6572.41     6064.16    196.83 o 
   0  10  16     4563.44     4889.62    164.42 o 
   1  10  16     2131.79     1889.13    178.40 o 
   2  10  16     1890.66     2089.06    114.50 o 
   3  10  16       41.84       99.08     60.35 o 
   4  10  16     1380.58     1520.63     90.75 o 
   5  10  16     2338.80     2097.10    131.28 o 
   6  10  16     4708.80     5111.25    165.63 o 
  -6  11  16     4547.27     4668.68    147.95 o 
  -5  11  16     5890.78     6259.50    195.63 o 
  -4  11  16     5698.48     5467.46    181.38 o 
  -3  11  16     4933.71     5117.08    150.75 o 
  -2  11  16     1310.98     1157.73     89.46 o 
  -1  11  16      331.11      459.64     82.29 o 
   0  11  16     1309.44     1274.81     95.12 o 
   1  11  16     3672.35     3995.21    152.00 o 
   2  11  16     4944.03     4373.92    162.04 o 
   3  11  16     7063.20     7632.19    192.05 o 
   4  11  16     3930.10     3754.84    134.93 o 
   5  11  16     1324.08     1398.61     93.45 o 
   6  11  16      394.83      470.40     78.56 o 
  -6  12  16      152.72      168.59     61.70 o 
  -5  12  16      178.15      171.08     58.54 o 
  -4  12  16      491.63      515.82     94.64 o 
  -3  12  16     2487.08     2311.29    161.13 o 
  -2  12  16     4365.03     4769.02    148.51 o 
  -1  12  16     3817.81     3828.11    148.64 o 
   0  12  16     2987.95     3077.91    136.44 o 
   1  12  16     1032.45      919.97     87.42 o 
   2  12  16      718.33      807.11     87.67 o 
   3  12  16      110.80      123.04     60.45 o 
   4  12  16     1273.19     1468.67    175.76 o 
   5  12  16     1855.71     1723.22    100.31 o 
  -5  13  16      695.09      819.42     78.65 o 
  -4  13  16      428.54      317.18     80.71 o 
  -3  13  16     1021.95     1193.98    100.02 o 
  -2  13  16      496.88      589.59     73.04 o 
  -1  13  16      255.31      377.31     72.30 o 
   0  13  16      155.36      145.42     66.74 o 
   1  13  16      329.51      402.76     90.34 o 
   2  13  16      833.84      689.48     87.73 o 
   3  13  16     1617.88     1907.70    106.99 o 
   4  13  16      350.86      277.12     85.01 o 
  -4  14  16       17.13      -13.62     65.06 o 
  -3  14  16      232.67      133.65     74.54 o 
  -2  14  16      213.87      212.34     63.37 o 
  -1  14  16      343.25      465.20     75.98 o 
   0  14  16      412.48      434.13     78.56 o 
   1  14  16      181.79      252.78     72.39 o 
   2  14  16        5.12      -45.95     66.06 o 
   3  14  16      224.76      214.20     87.24 o 
   4  14  16       72.71      130.63     73.70 o 
  -3  15  16     1383.27     1467.31    107.79 o 
  -2  15  16      447.03      473.44     85.04 o 
  -1  15  16       53.30      195.52     70.61 o 
   0  15  16     1055.79     1152.14    100.07 o 
   1  15  16     1395.16     1640.37    113.79 o 
   2  15  16     2057.04     2188.94    128.00 o 
   3  15  16     2686.83     2737.48    169.49 o 
  -2  16  16     3152.99     3479.76    156.65 o 
  -1  16  16     4625.43     5062.75    491.16 o 
   0  16  16     4827.20     5206.04    182.11 o 
   1  16  16     3561.03     3616.66    155.83 o 
  -8   1  17      612.91      657.64     72.50 o 
  -7   1  17     1215.48     1375.36     73.26 o 
  -6   1  17     2266.68     2228.37     98.15 o 
  -5   1  17     1597.72     1536.73     71.04 o 
  -4   1  17      943.52      989.90     63.88 o 
  -3   1  17       51.87      109.63     48.76 o 
  -2   1  17        1.46       13.82     42.87 o 
  -1   1  17      507.19      583.97     56.05 o 
   0   1  17     1912.85     1892.26     81.21 o 
   1   1  17     2932.29     3081.90    115.59 o 
   2   1  17     1559.31     1290.52     82.16 o 
   3   1  17     1046.28     1111.65    110.99 o 
   4   1  17      575.06      568.32     84.47 o 
   5   1  17      297.90      349.86     60.02 o 
   6   1  17        1.99       96.13     56.04 o 
   7   1  17      796.53      805.02     79.20 o 
  -7   2  17      698.26      813.11     79.19 o 
  -6   2  17        2.23       66.78     43.27 o 
  -5   2  17      836.36      697.11     53.37 o 
  -4   2  17     4028.66     4239.23    114.80 o 
  -3   2  17     6520.22     5887.18    207.55 o 
  -2   2  17     7580.13     7834.24    179.83 o 
  -1   2  17     5730.20     5542.13    137.90 o 
   0   2  17     2536.98     2716.35    110.34 o 
   1   2  17       40.55      102.05     54.40 o 
   2   2  17       90.91       81.97     68.33 o 
   3   2  17      416.41      494.79     71.82 o 
   4   2  17     2802.25     2788.39    136.31 o 
   5   2  17     5772.52     5553.90    147.00 o 
   6   2  17     5682.80     5905.99    156.58 o 
   7   2  17     2386.35     2593.55    113.12 o 
  -7   3  17     3912.77     4126.42    129.85 o 
  -6   3  17     4717.01     4476.83    112.13 o 
  -5   3  17     6163.20     6365.78    182.86 o 
  -4   3  17     2773.85     2701.35     98.95 o 
  -3   3  17      177.56      234.88     51.39 o 
  -2   3  17       92.90       53.68     46.48 o 
  -1   3  17     1518.77     1753.76    126.81 o 
   0   3  17     6021.86     5509.67    156.38 o 
   1   3  17    11830.47    11954.91    283.32 o 
   2   3  17     6854.53     6192.81    168.85 o 
   3   3  17     5753.86     6252.06    171.42 o 
   4   3  17     3044.69     2967.00    120.59 o 
   5   3  17      492.52      533.35     63.73 o 
   6   3  17      142.06      197.64     59.67 o 
   7   3  17     1438.93     1866.95    105.34 o 
  -7   4  17       70.95      -11.88     47.06 o 
  -6   4  17       25.64        7.84     41.18 o 
  -5   4  17      380.33      323.04     46.61 o 
  -4   4  17     2911.49     2938.64     98.73 o 
  -3   4  17     3029.38     2560.30     98.58 o 
  -2   4  17     4084.89     4084.13    149.88 o 
  -1   4  17     4367.62     4030.42    215.38 o 
   0   4  17     3614.03     3380.97    132.93 o 
   1   4  17      727.64      830.99    109.01 o 
   2   4  17      358.50      391.85     67.53 o 
   3   4  17     1524.75     1533.85     91.46 o 
   4   4  17     2878.20     2936.51    119.97 o 
   5   4  17     3430.52     3286.61    114.91 o 
   6   4  17     3388.68     3832.39    152.27 o 
  -7   5  17      256.66      178.76     66.34 o 
  -6   5  17      210.68      140.40     44.21 o 
  -5   5  17      690.14      892.46     57.62 o 
  -4   5  17       33.42       -5.44     42.96 o 
  -3   5  17       18.96      103.02     57.43 o 
  -2   5  17       51.20       22.23     54.07 o 
  -1   5  17       49.77       97.00     57.36 o 
   0   5  17      479.85      467.18     68.30 o 
   1   5  17     1495.77     1736.06    102.19 o 
   2   5  17      197.11      163.22     56.41 o 
   3   5  17      522.98      473.45     67.58 o 
   4   5  17      518.66      473.70     70.33 o 
   5   5  17       71.97       90.66     48.40 o 
   6   5  17      134.49      192.40     58.76 o 
  -7   6  17        9.33      -14.66     47.83 o 
  -6   6  17      385.73      441.66     55.20 o 
  -5   6  17       18.03       34.26     40.87 o 
  -4   6  17       23.82       84.71     50.66 o 
  -3   6  17      823.09      827.88     78.65 o 
  -2   6  17      851.40      769.74     76.17 o 
  -1   6  17      215.16      303.59     66.08 o 
   0   6  17       18.21       20.95     56.69 o 
   1   6  17      118.37       78.93     57.52 o 
   2   6  17       50.23       85.97     59.89 o 
   3   6  17      736.43      661.39     72.40 o 
   4   6  17      542.71      532.33     73.58 o 
   5   6  17      267.07      264.27     52.93 o 
   6   6  17      300.24      231.69     57.21 o 
  -7   7  17     3366.42     3698.98    120.39 o 
  -6   7  17     2924.03     2919.21    114.42 o 
  -5   7  17     1742.96     1598.91     90.18 o 
  -4   7  17     2398.41     2403.38    138.91 o 
  -3   7  17      632.44      735.41     75.62 o 
  -2   7  17      375.42      484.65     71.95 o 
  -1   7  17     2461.69     2592.01    120.70 o 
   0   7  17     2877.81     2841.85    126.83 o 
   1   7  17     3135.23     2890.48    129.27 o 
   2   7  17     6484.77     6287.05    192.65 o 
   3   7  17     3308.30     3657.47    222.14 o 
   4   7  17      739.74      712.04     85.93 o 
   5   7  17      133.10      190.25     60.24 o 
   6   7  17       14.95       22.67     57.55 o 
  -6   8  17       11.80      -40.13     53.22 o 
  -5   8  17     1034.95      930.40    106.76 o 
  -4   8  17     2158.10     1887.14    142.75 o 
  -3   8  17     5227.40     5157.81    174.21 o 
  -2   8  17     7605.78     7332.51    204.81 o 
  -1   8  17     6036.23     5812.73    284.07 o 
   0   8  17     3486.39     3563.02    142.53 o 
   1   8  17     1876.11     1724.37    104.16 o 
   2   8  17       10.17       41.26     59.79 o 
   3   8  17     3332.02     3256.88    140.87 o 
   4   8  17     5371.63     5212.60    186.46 o 
   5   8  17     4154.29     4206.35    157.60 o 
  -6   9  17     3800.78     4109.84    137.13 o 
  -5   9  17     2775.48     2800.78    168.44 o 
  -4   9  17     2766.53     2961.23    207.95 o 
  -3   9  17      951.69     1027.34     88.05 o 
  -2   9  17      328.30      335.68     67.51 o 
  -1   9  17     2672.79     2421.89    120.98 o 
   0   9  17     4239.14     4450.06    157.45 o 
   1   9  17     3243.05     3131.65    138.28 o 
   2   9  17     4153.98     4426.35    163.52 o 
   3   9  17     2566.41     2361.45    128.07 o 
   4   9  17     1599.25     1710.20    115.54 o 
   5   9  17      616.00      632.58     86.15 o 
  -5  10  17      643.78      754.18    122.73 o 
  -4  10  17     1371.18     1399.52    103.73 o 
  -3  10  17     1743.94     1811.00    158.46 o 
  -2  10  17     1352.36     1324.02     96.35 o 
  -1  10  17      530.67      483.14     91.37 o 
   0  10  17      669.61      516.78     91.69 o 
   1  10  17       81.23       75.11     64.09 o 
   2  10  17       28.76       72.05     66.81 o 
   3  10  17      368.43      402.01     83.44 o 
   4  10  17      829.37      999.90    100.18 o 
   5  10  17     1120.49     1305.35    107.52 o 
  -5  11  17       10.62        1.33     75.56 o 
  -4  11  17       12.37       90.10     69.26 o 
  -3  11  17       61.25      -34.62     58.68 o 
  -2  11  17       11.91      -50.83     57.96 o 
  -1  11  17       37.32       49.12     64.02 o 
   0  11  17       19.17       -7.22     61.80 o 
   1  11  17        2.83      -45.54     64.02 o 
   2  11  17       14.64        2.23     64.46 o 
   3  11  17       15.45      234.46     78.22 o 
   4  11  17       13.36      100.92     77.54 o 
  -4  12  17     1093.84     1213.98    139.74 o 
  -3  12  17     2308.09     2443.23    131.67 o 
  -2  12  17     2601.55     2465.75    125.90 o 
  -1  12  17     2467.20     2513.03    126.49 o 
   0  12  17     1093.76     1072.57    128.88 o 
   1  12  17      451.95      621.74     84.64 o 
   2  12  17       32.80       27.98     67.40 o 
   3  12  17      236.78      330.39     81.02 o 
  -3  13  17      994.60     1240.00    105.05 o 
  -2  13  17       37.86      116.85     67.94 o 
  -1  13  17     1912.98     2005.57    116.44 o 
   0  13  17     2372.53     2781.30    160.64 o 
   1  13  17     2255.99     2340.07    128.35 o 
   2  13  17     3089.60     3612.50    179.97 o 
  -2  14  17     4806.77     4933.74    301.05 o 
  -1  14  17     3160.89     3657.93    155.85 o 
   0  14  17     1371.90     1322.70    151.63 o 
   1  14  17      466.76      611.12     90.23 o 
  -6   0  18      894.68      885.17     95.93 o 
  -5   0  18     5748.87     6361.50    255.10 o 
  -4   0  18     5745.65     4952.49    221.87 o 
  -3   0  18     7418.51     8489.20    502.56 o 
  -2   0  18     6077.08     6071.79    211.57 o 
  -1   0  18     4875.85     5117.18    193.31 o 
   0   0  18      939.66     1147.45    159.09 o 
   1   0  18      495.48      694.03    135.80 o 
   2   0  18      776.48      588.83    140.79 o 
   3   0  18     2809.18     3333.57    210.01 o 
   4   0  18     5125.87     4693.55    381.91 o 
   5   0  18     7092.42     8064.70    352.11 o 
  -6   1  18     2679.15     3038.57    103.24 o 
  -5   1  18     1740.79     1759.80     98.33 o 
  -4   1  18       90.19      149.39     52.53 o 
  -3   1  18       10.76      112.86     51.12 o 
  -2   1  18      239.15      261.96     55.42 o 
  -1   1  18     1928.98     1669.01     81.34 o 
   0   1  18     5213.85     5792.34    164.57 o 
   1   1  18     3959.64     3762.02    132.32 o 
   2   1  18     2195.24     2397.28    127.72 o 
   3   1  18     1603.38     1449.36    111.30 o 
   4   1  18      644.37      834.02     95.27 o 
   5   1  18      202.05      421.04     99.05 o 
  -6   2  18      171.16      122.78     50.85 o 
  -5   2  18      603.61      578.89     59.66 o 
  -4   2  18      905.33      828.68     70.95 o 
  -3   2  18     1236.91     1400.52     82.62 o 
  -2   2  18      477.70      407.23     59.11 o 
  -1   2  18     1405.68     1655.63    109.64 o 
   0   2  18      283.01      316.99     61.57 o 
   1   2  18       83.22      114.45     57.41 o 
   2   2  18      170.52      187.29     59.43 o 
   3   2  18      810.54      940.36     94.91 o 
   4   2  18      542.54      495.41     87.27 o 
   5   2  18      814.57      981.90    157.63 o 
  -6   3  18        9.08      -19.46     45.60 o 
  -5   3  18       32.57       32.19     46.60 o 
  -4   3  18      112.60      155.84     52.80 o 
  -3   3  18       13.00        7.26     48.82 o 
  -2   3  18      186.12      266.44     65.07 o 
  -1   3  18      141.81      248.70     63.67 o 
   0   3  18      113.19      263.64     65.24 o 
   1   3  18      194.13      340.59     63.15 o 
   2   3  18      584.24      613.43     72.12 o 
   3   3  18      164.44      170.59     70.52 o 
   4   3  18       12.02        5.21     68.84 o 
   5   3  18       58.91        9.64     71.20 o 
  -6   4  18      659.29      721.16     66.91 o 
  -5   4  18     1341.15     1537.99     80.11 o 
  -4   4  18     2116.12     1960.75     95.36 o 
  -3   4  18     2348.77     2456.91    117.54 o 
  -2   4  18     2337.74     2197.07    114.41 o 
  -1   4  18      414.09      396.89     69.37 o 
   0   4  18       96.83      166.26     64.72 o 
   1   4  18       92.40       68.02     64.51 o 
   2   4  18     1493.56     1632.43    100.37 o 
   3   4  18     1525.96     1622.50     98.55 o 
   4   4  18     2086.54     2412.12    134.58 o 
   5   4  18     2157.62     2173.97    136.28 o 
  -6   5  18     3189.76     3369.80    126.38 o 
  -5   5  18     1899.25     2052.34    100.79 o 
  -4   5  18      964.29     1026.29     88.96 o 
  -3   5  18       11.93        4.65     55.15 o 
  -2   5  18      712.20      762.16     79.87 o 
  -1   5  18     2763.51     2625.30    124.19 o 
   0   5  18     7195.03     7800.82    217.32 o 
   1   5  18     7469.05     6943.09    260.12 o 
   2   5  18     6205.41     6357.46    197.55 o 
   3   5  18     2389.66     2450.19    115.25 o 
   4   5  18      123.77      165.84     65.94 o 
   5   5  18      172.98      220.84     83.88 o 
  -5   6  18     2588.57     2797.59    114.87 o 
  -4   6  18     4370.13     4503.05    161.60 o 
  -3   6  18     4387.44     4444.80    268.88 o 
  -2   6  18     4055.95     3995.40    151.48 o 
  -1   6  18     1974.73     2050.33    110.27 o 
   0   6  18      171.26      156.57     64.06 o 
   1   6  18       92.65      110.05     63.77 o 
   2   6  18     1795.38     1954.50    116.64 o 
   3   6  18     4175.12     4478.76    169.92 o 
   4   6  18     5799.13     5946.79    199.30 o 
   5   6  18     4159.56     4422.98    162.32 o 
  -5   7  18      460.29      437.55    118.55 o 
  -4   7  18      120.93      146.26     63.14 o 
  -3   7  18       12.16       48.16     66.51 o 
  -2   7  18      368.48      385.29     73.45 o 
  -1   7  18     1911.08     2127.41    116.86 o 
   0   7  18     4290.75     4472.75    163.04 o 
   1   7  18     2426.07     2263.33    123.03 o 
   2   7  18     1502.35     1663.93    110.90 o 
   3   7  18      745.33      657.56     87.26 o 
   4   7  18       90.36      117.47     75.48 o 
  -5   8  18      145.41      174.73     75.76 o 
  -4   8  18      337.97      398.23     74.47 o 
  -3   8  18       32.36       89.42     64.48 o 
  -2   8  18        7.52      -38.82     57.36 o 
  -1   8  18        1.12       44.95     67.01 o 
   0   8  18        4.30       65.10     63.82 o 
   1   8  18        6.48       81.14     65.30 o 
   2   8  18       16.25       -3.74    106.98 o 
   3   8  18        1.95      -33.83     94.89 o 
   4   8  18      452.63      407.08     87.84 o 
  -4   9  18      158.48      172.15     66.77 o 
  -3   9  18       66.28       85.86     64.74 o 
  -2   9  18      410.40      404.33     95.02 o 
  -1   9  18     1005.56     1173.92     95.76 o 
   0   9  18      324.98      420.10     77.87 o 
   1   9  18     1883.00     2021.27    118.84 o 
   2   9  18     1970.51     2415.24    130.50 o 
   3   9  18      537.50      439.38     86.63 o 
  -4  10  18     2911.24     3337.32    173.93 o 
  -3  10  18     5563.99     5895.66    194.08 o 
  -2  10  18     5030.87     5535.45    188.86 o 
  -1  10  18     1898.65     2110.49    119.63 o 
   0  10  18      143.59      115.79     71.34 o 
   1  10  18        9.10       54.36     68.32 o 
   2  10  18      566.34      801.37     97.62 o 
   3  10  18     2902.45     3186.99    155.35 o 
  -3  11  18       55.67       51.79     71.22 o 
  -2  11  18     1542.60     1651.92    110.40 o 
  -1  11  18     4544.47     5351.98    286.48 o 
   0  11  18     3701.46     3723.00    176.41 o 
   1  11  18     5485.21     5874.62    196.62 o 
   2  11  18     4295.66     4588.01    178.61 o 
  -1  12  18      729.94     1003.94    150.60 o 
   0  12  18      484.22      680.58    110.98 o 
  -5   1  19      144.50      141.86     66.66 o 
  -4   1  19       78.71       42.56     69.43 o 
  -3   1  19      288.45      122.15     64.80 o 
  -2   1  19      559.50      458.71     67.00 o
[truncated: 3,503 more chars]
